# Supplementary material for: Biological and therapeutic implications of RKIP in Gastrointestinal Stromal Tumor (GIST): an integrated transcriptomic and proteomic analysis
Source: Cancer Cell Int. 2023 Oct 31;23:256. doi: 10.1186/s12935-023-03102-6 (PMC10619323; doi:10.1186/s12935-023-03102-6)
Supplement: Supplementary file 3 — Supplementary Material 3 [file 12935_2023_3102_MOESM3_ESM.xlsx]

## Sheet: Heatmapt - Transcriptome
Genes		Log2 fold change	std error	Lower confidence limit	Upper confidence limit	P-value	BY.p.value	Gene.sets	probe.ID
Downregulated	DKK4	-2.73	0.264	-3.25	-2.22	0.00049	0.0413	Wnt	NM_014420.2:640
	PRKCB	-2.04	0.0825	-2.2	-1.88	1.59e-05	0.011	MAPK, Ras, Wnt	NM_212535.1:1750
	PBX3	-2.04	0.101	-2.24	-1.84	3.5e-05	0.0165	Transcriptional Misregulation	NM_006195.5:2050
	SPRY1	-1.43	0.0977	-1.62	-1.24	0.000126	0.0201	JAK-STAT	NM_005841.1:810
	CDC14B	-1.38	0.147	-1.67	-1.09	0.00073	0.0484	Cell Cycle - Apoptosis	NM_003671.3:4940
	HOXA11	-1.33	0.101	-1.52	-1.13	0.000193	0.0245	Transcriptional Misregulation	NM_005523.5:1525
	KIT	-1.17	0.0971	-1.36	-0.975	0.000276	0.0305	Driver Gene, PI3K, Ras	NM_000222.1:5
	COL27A1	-1.08	0.0912	-1.26	-0.901	0.000292	0.0305	PI3K	NM_032888.2:5120
	PTCH1	-0.953	0.0872	-1.12	-0.782	0.000399	0.0382	Driver Gene, Hedgehog	NM_000264.3:5420
	KAT2B	-0.925	0.0725	-1.07	-0.783	0.000218	0.0255	Notch	NM_003884.3:1220
	CASP3	-0.836	0.0425	-0.919	-0.753	3.94e-05	0.0165	Cell Cycle - Apoptosis, MAPK	NM_032991.2:685
	FANCE	-0.789	0.0852	-0.957	-0.622	0.000756	0.0492	DNA Damage - Repair	NM_021922.2:1275
	FANCC	-0.727	0.049	-0.823	-0.631	0.00012	0.0201	DNA Damage - Repair	NM_000136.2:310
	ENDOG	-0.683	0.071	-0.822	-0.543	0.000656	0.0459	Cell Cycle - Apoptosis	NM_004435.2:694
	UBE2T	-0.675	0.049	-0.771	-0.579	0.000161	0.0221	DNA Damage - Repair	NM_014176.3:595
	FGF14	-0.647	0.0645	-0.774	-0.521	0.000555	0.0439	MAPK, PI3K, Ras	NM_004115.3:725
	PPP3CA	-0.507	0.0388	-0.583	-0.431	0.000199	0.0245	Cell Cycle - Apoptosis, MAPK, Wnt	NM_000944.4:3920
	POLR2D	-0.404	0.0223	-0.448	-0.36	5.48e-05	0.0167	DNA Damage - Repair	NM_004805.3:1476
	RPS27A	0.226	0.0166	0.194	0.259	0.000167	0.0221	DNA Damage - Repair	NM_002954.5:650
	SF3B1	0.29	0.0296	0.232	0.348	0.000608	0.0456	Driver Gene	NM_001005526.1:0
	MLH1	0.294	0.0306	0.234	0.354	0.000659	0.0459	Driver Gene	NM_000249.2:1605
	MAP3K12	0.412	0.0247	0.364	0.461	7.52e-05	0.0167	Chromatin Modification, MAPK	NM_006301.2:800
Uperegulated	SOS1	0.472	0.0442	0.386	0.559	0.000435	0.0394	JAK-STAT, MAPK, PI3K, Ras	NM_005633.2:1635
	FEN1	0.478	0.0465	0.387	0.57	0.000504	0.0415	DNA Damage - Repair	NM_004111.4:425
	SOS2	0.498	0.0469	0.406	0.59	0.000446	0.0394	JAK-STAT, MAPK, PI3K, Ras	NM_006939.2:3845
	HDAC2	0.531	0.0536	0.426	0.636	0.000583	0.0447	Cell Cycle - Apoptosis, Chromatin Modification, Notch, Transcriptional Misregulation	NM_001527.1:930
	ALKBH3	0.536	0.0571	0.424	0.648	0.00072	0.0484	DNA Damage - Repair	NM_139178.3:690
	ATRX	0.548	0.0328	0.484	0.612	7.55e-05	0.0167	Driver Gene	NM_000489.3:139
	WEE1	0.565	0.034	0.499	0.632	7.67e-05	0.0167	Cell Cycle - Apoptosis	NM_003390.3:1225
	ETV1	0.707	0.0275	0.653	0.761	1.36e-05	0.011	Transcriptional Misregulation	NM_004956.4:1719
	BMP4	0.772	0.0849	0.606	0.938	0.00081	0.0499	Hedgehog, TGF-beta	NM_001202.2:490
	ARID1B	0.79	0.0511	0.689	0.89	0.000102	0.0201	Driver Gene	NM_020732.3:6335
	EP300	0.877	0.0529	0.773	0.98	7.74e-05	0.0167	Cell Cycle - Apoptosis, Driver Gene, JAK-STAT, Notch, TGF-beta, Wnt	NM_001429.2:715
	SETBP1	0.883	0.0696	0.747	1.02	0.000222	0.0255	Driver Gene	NM_015559.2:704
	CEBPA	0.983	0.0691	0.847	1.12	0.000142	0.0204	Driver Gene, Transcriptional Misregulation	NM_004364.2:1320
	ITGA3	1.13	0.106	0.922	1.34	0.000443	0.0394	PI3K	NM_005501.2:1138
	COL3A1	1.15	0.0789	0.997	1.31	0.000128	0.0201	PI3K	NM_000090.3:180
	NUMBL	1.15	0.11	0.937	1.37	0.000473	0.0408	Notch	NM_004756.3:591
	TNFAIP3	1.21	0.102	1.01	1.42	0.000289	0.0305	Driver Gene	NM_006290.2:260
	POLR2J	1.28	0.0844	1.11	1.44	0.000111	0.0201	DNA Damage - Repair	NM_006234.4:618
	FZD7	1.32	0.137	1.05	1.58	0.000665	0.0459	Wnt	NM_003507.1:1890
	JUN	1.33	0.119	1.1	1.57	0.000367	0.0373	MAPK, Wnt	NM_002228.3:140
	DUSP8	1.45	0.102	1.25	1.65	0.00014	0.0204	MAPK	NM_004420.2:2165
	COL5A1	1.51	0.165	1.18	1.83	0.000808	0.0499	PI3K	NM_000093.3:6345
	GAS1	1.59	0.144	1.31	1.87	0.000384	0.0379	Hedgehog	NM_002048.2:1525
	KITLG	1.72	0.0129	1.7	1.75	1.87e-08	6.46e-05	PI3K, Ras	NM_003994.4:1155
	MAP3K8	1.77	0.184	1.41	2.13	0.000646	0.0459	MAPK	NM_005204.2:2050
	RIN1	1.78	0.0809	1.62	1.94	2.53e-05	0.0146	Ras	NM_004292.2:2572
	LIFR	2.11	0.21	1.69	2.52	0.000559	0.0439	JAK-STAT	NM_002310.3:2995
	BAMBI	2.13	0.123	1.88	2.37	6.63e-05	0.0167	TGF-beta, Wnt	NM_012342.2:832
	NTF3	2.27	0.149	1.98	2.56	0.000108	0.0201	MAPK	NM_002527.4:151
	MYC	2.59	0.135	2.33	2.86	4.29e-05	0.0165	Cell Cycle - Apoptosis, JAK-STAT, MAPK, PI3K, TGF-beta, Transcriptional Misregulation, Wnt	NM_002467.3:1610
	INHBB	2.68	0.146	2.39	2.96	5.14e-05	0.0167	TGF-beta	NM_002193.2:1969
	COL5A2	2.72	0.298	2.13	3.3	0.000802	0.0499	PI3K	NM_000393.3:4075
	CDKN1C	3.2	0.114	2.98	3.42	9.72e-06	0.011	Cell Cycle - Apoptosis	NM_000076.2:1605
	MMP3	3.25	0.0678	3.11	3.38	1.14e-06	0.00197	Transcriptional Misregulation	NM_002422.3:25

## Sheet: Heatmap - Proteome
Proteins		Quantification Values
		Control1	Control2	Control3	KO1	KO2	KO3
Overexpressed	DYNC1H1	1148201126	1944399638	180122378	282621476	2247051037	2686399177
	FLNA	6773000732	1756369367	1882970415	5663921732	4369318576	5966599576
	COL3A1	2649795458	6233664323	4742488982	1073423669	8473226433	1046211453
	EIF4G1	1924082046	4487395236	3259516521	6815783274	7209341751	7657544759
	HSP90B1	388228614	6733061891	560075932	1017914801	9411840175	1005312615
	HYOU1	6164094259	1135133638	10940147	1969023237	1983620578	2002549233
	HNRNPA2B1	8113820319	9135115791	984949219	1037012079	1090608071	1189007686
	VCL	7104189054	9902662802	131086788	1623906486	1827623399	1937054789
	ACTA2	2618150127	3753213495	3296614619	4721947479	4134921993	4427930077
	VIM	1780434082	4475035711	4956136275	1101802398	11117203	1192509166
	DDX17	5187821064	1151720123	1081221093	1931113365	233803586	2286876412
	KIF5B	1959046212	173455046	1912204185	3521533057	3509464547	3751603216
	MYH11	1794721344	4142340301	4664884209	6982558565	7376042545	1140383078
	ACTN4	1549360883	156528166	1632905983	1834097216	1760810509	1920041278
	FUBP1	6185787892	7115161571	7595757738	1106957002	1192964078	1184203054
	TCP1	9715151471	8136839387	111100072	2007195143	1824126474	2249382808
	EZR	1010356752	126780175	113723558	2149053837	1834272224	2377130329
	TPM2	559281253	6186930588	5603144783	7283699622	6466246296	7817369052
	U2AF2	1047811167	1368764578	124998426	1722068695	16097664	2160461562
	CAPRIN1	1113080078	1071717676	1112545659	1360645723	1709940088	1745991615
	EIF4A1	1188543461	3752721889	3294441461	6612793118	6712144796	6743276688
	LMNA	5440161313	4215870326	3212302262	6295124368	7084263942	8026025646
	FHL2	6806172037	2350846519	3040312763	3899831934	4929838265	4915786613
	TPM1	7006206031	8396666716	879134863	9708389669	1099352052	1058577748
	ZYX	2572399838	1320112837	2066609301	6369368972	6036690893	6669429636
	HMGB1	8256593375	9879304875	1209587959	1365318057	1483860901	1502749485
	CAPN1	543578721	1752151105	1703447852	234072556	2846856049	3182254447
	UBE2V1	348483604	4016666378	4450193798	5412352267	6824294663	7222256317
	EIF4A2	4324000494	8770387482	852552899	1504551508	1513224158	1564511834
	RDX	228621247	3690502304	3208981953	4762093883	4709170838	4469644141
	DBN1	1707305434	1641418501	1248212812	2666700871	2378592219	2176249906
	CDK1	1036522068	1171232315	1104939204	1616769574	1607367618	1929486524
	TRIP6	5729190479	9153194832	8323081536	2082298853	1580409771	1341045256
	WARS	5085494918	3005445671	5637377348	1239201367	8065541009	1675682939
	NOP58	6176770576	6885964634	5037224886	8768511988	1038812877	1245699539
	CTSA	5011337675	8938121932	6131049364	114194824	9826954362	1156811741
Downexpressed	PEBP1	3298969005	4763957083	4640999141	1034714827	1170822242	8092779682
	OTUB1	1234422731	1390788637	123488136	8550886936	8338681185	75157448
	SNRPD2	7582999749	8880381028	8272395823	5947395039	7317383343	6154150662
	SF3B3	6158039142	624498425	4774965821	389127061	4123811063	3544461561
	IARS	3470565666	373782038	399770945	275655513	2109183018	2251058975
	PSAT1	1847124088	1628550855	1810638009	1023486488	1157760087	1225383244

## Sheet: Proteomic Raw data
									Protein Quantification
Accession Number	Peptide count	Unique peptides	Confidence score	Anova (p)	Max fold change	Fractions	Occurrences	Protein Description	Control1	Control2	Control3	KO1	KO2	KO3
P07814	22	15	154.867	0.168568	1.28337	2;3	2	Bifunctional glutamate/proline--tRNA ligase EPRS PE=1 SV=5	401.205	583.729	623.026	497.312	477.929	538.451
Q01518	17	12	190.435	0.416479	1.27808	3	1	Adenylyl cyclase-associated protein 1 CAP1 PE=1 SV=5	1868.84	3801.7	3798.68	3030.96	2894.02	3230.78
P07900	30	11	254.105	0.994782	1.02701	1;3	2	Heat shock protein HSP 90-alpha HSP90AA1 PE=1 SV=5	5555.66	8446.91	7448.23	6784.04	7102.92	7107.44
P49588	21	11	164.308	0.252305	1.20805	3	1	Alanine--tRNA ligase_ cytoplasmic AARS PE=1 SV=2	1040.15	1468.75	1490.91	1140.56	1119.77	1247.36
P38919	18	9	144.568	0.350492	1.69871	3	1	Eukaryotic initiation factor 4A-III EIF4A3 PE=1 SV=4	343.863	1107	1318.59	871.222	888.488	850.141
Q06830	11	9	141.979	0.602036	1.12185	3	1	Peroxiredoxin-1 PRDX1 PE=1 SV=1	13850.4	15680.9	15569.4	12942.5	13833.4	15374.4
P43686	12	8	103.231	0.126648	1.33007	3	1	26S protease regulatory subunit 6B PSMC4 PE=1 SV=2	656.271	561.246	799.428	515.843	585.731	524.51
P17980	11	8	70.5288	0.941249	1.06285	3	1	26S protease regulatory subunit 6A PSMC3 PE=1 SV=3	975.207	974.588	1123.64	882.182	1022.73	1059.17
Q92973	8	8	44.4787	0.415041	1.14984	2;3	2	Transportin-1 TNPO1 PE=1 SV=2	341.466	409.942	456.006	411.405	369.533	363.448
Q02543	10	7	79.0231	0.39829	1.18498	3	1	60S ribosomal protein L18a RPL18A PE=1 SV=2	1125.57	1862.42	1787.96	1492.93	1517.43	1671.11
P29401	8	7	62.2964	0.26971	1.4974	3	1	Transketolase TKT PE=1 SV=3	716.998	1525.24	1690.96	925.978	1010.82	1051.58
Q15181	7	7	46.1238	0.644035	1.21111	3	1	Inorganic pyrophosphatase PPA1 PE=1 SV=2	402.916	699.105	1182.81	755.704	771.338	708.999
P30086	7	6	81.4358	0.00080605	5.739	3	1	Phosphatidylethanolamine-binding protein 1 PEBP1 PE=1 SV=3	3298.97	4763.96	4641	1034.71	1170.82	809.278
P00918	6	6	45.7865	0.0746512	2.48811	3	1	Carbonic anhydrase 2 CA2 PE=1 SV=2	940.276	369.707	392.295	363.819	444.762	443.616
Q9Y230	7	5	38.5176	0.535657	1.40076	3	1	RuvB-like 2 RUVBL2 PE=1 SV=3	294.748	341.321	478.162	260.447	297.285	318.659
O00410	7	5	45.0575	0.695066	1.10182	3	1	Importin-5 IPO5 PE=1 SV=4	1049.85	1437.38	1335.41	1322.51	1177.89	1316.55
Q15046	5	5	32.7454	0.310121	1.41679	3	1	Lysine--tRNA ligase KARS PE=1 SV=3	151.275	240.474	246.742	118.287	246.159	249.218
Q9NR30	13	4	67.4799	0.588825	2.88584	3	1	Nucleolar RNA helicase 2 DDX21 PE=1 SV=5	115.176	49.1252	168.601	114.334	119.162	93.2741
Q96AY3	10	4	56.4736	0.887178	1.19296	3	1	Peptidyl-prolyl cis-trans isomerase FKBP10 FKBP10 PE=1 SV=1	817.782	855.692	676.203	788.654	702.5	800.67
P52565	7	4	54.1736	0.418338	1.13561	3	1	Rho GDP-dissociation inhibitor 1 ARHGDIA PE=1 SV=3	1850.96	2063.12	2111.24	1724.19	1786.97	2240.36
P55265	7	4	37.2715	0.781638	1.29311	3	1	Double-stranded RNA-specific adenosine deaminase ADAR PE=1 SV=4	78.6583	413.454	517.284	256.335	313.67	261.863
O43242	6	4	35.6772	0.799142	1.14659	3	1	26S proteasome non-ATPase regulatory subunit 3 PSMD3 PE=1 SV=2	257.588	106.72	168.986	130.614	190.379	198.088
P49721	5	4	29.7995	0.266295	1.13924	3	1	Proteasome subunit beta type-2 PSMB2 PE=1 SV=1	628.101	710.649	825.862	654.746	695.797	684.237
P15531	9	3	113.985	0.422908	1.21435	3	1	Nucleoside diphosphate kinase A NME1 PE=1 SV=1	3201.45	4023.12	3442.33	2860.63	3132.78	3280.87
P62753	7	3	51.2439	0.211677	1.97689	3	1	40S ribosomal protein S6 RPS6 PE=1 SV=1	704.242	1100.04	1233.37	706.088	349.085	483.35
P05198	7	3	56.1738	0.851084	1.08795	3	1	Eukaryotic translation initiation factor 2 subunit 1 EIF2S1 PE=1 SV=3	229.743	347.443	373.885	355.018	303.55	270.201
Q08AM6	6	3	37.6128	0.740244	1.16361	3	1	Protein VAC14 homolog VAC14 PE=1 SV=1	280.854	151.306	235.91	221.009	207.3	216.853
O14559	5	3	29.6436	0.675022	2.57843	3	1	Rho GTPase-activating protein 33 ARHGAP33 PE=1 SV=2	67.6807	52.7387	761.806	149.564	255.264	244.819
P61086	4	3	23.0959	0.0841306	1.3983	3	1	Ubiquitin-conjugating enzyme E2 K UBE2K PE=1 SV=3	498.976	324.428	512.323	376.229	398.097	380.863
Q9H910	4	3	28.746	0.151002	1.21549	3	1	Jupiter microtubule associated homolog 2 JPT2 PE=1 SV=1	186.133	188.766	201.88	184.265	168.241	173.588
P49327	67	54	662.558	0.058194	2.84414	3	1	Fatty acid synthase FASN PE=1 SV=3	5095.08	16819.9	13911.2	5062.81	3806.71	3726.95
O75643	35	20	230.485	0.229425	1.35136	3	1	U5 small nuclear ribonucleoprotein 200 kDa helicase SNRNP200 PE=1 SV=2	2143.89	3753.55	3518.79	2163.98	2364.19	2439.8
P26639	20	14	134.788	0.145478	2.55188	3	1	Threonine--tRNA ligase_ cytoplasmic TARS PE=1 SV=3	1251.27	324.277	381.948	260.937	240.521	265.623
P50454	18	13	178.643	0.409264	48.1254	3	1	Serpin H1 SERPINH1 PE=1 SV=2	14605.8	101.449	145.493	123.114	94.8897	90.622
O00469	15	12	99.0766	0.594589	1.8484	3	1	Procollagen-lysine_2-oxoglutarate 5-dioxygenase 2 PLOD2 PE=1 SV=2	1619.49	3915.68	5723	1757.31	2164.43	2169.01
P53396	18	11	122.598	0.180636	2.12251	3	1	ATP-citrate synthase ACLY PE=1 SV=3	926.806	280.326	348.677	206.408	295.891	230.706
P61247	13	11	120.883	0.987177	1.21811	1;3	2	40S ribosomal protein S3a RPS3A PE=1 SV=2	1861.23	407.241	898.251	879.415	961.587	758.695
P61978	11	11	85.0128	0.713257	1.31082	1;2;3	3	Heterogeneous nuclear ribonucleoprotein K HNRNPK PE=1 SV=1	3096.3	1260.31	1461.21	1387.95	1651.76	1398.62
Q9BQE3	28	10	210.736	0.553398	1.4545	1;3	2	Tubulin alpha-1C chain TUBA1C PE=1 SV=1	347.196	949.09	834.931	605.907	414.917	444.436
Q9Y617	12	9	113.624	0.00160838	1.55177	3	1	Phosphoserine aminotransferase PSAT1 PE=1 SV=2	1847.12	1628.55	1810.64	1023.49	1157.76	1225.38
P05455	9	8	88.5265	0.111839	19.2602	3	1	Lupus La protein SSB PE=1 SV=2	2848.1	231.192	93.9472	45.8529	43.3201	75.5835
P0DMV8	17	7	127.347	0.877843	1.77766	2;3	2	Heat shock 70 kDa protein 1A HSPA1A PE=1 SV=1	2399.98	263.438	659.638	467.594	764.987	636.759
P06396	11	7	71.093	0.0354535	1.36582	3	1	Gelsolin GSN PE=1 SV=1	1510.87	1875.68	1323.05	1059.48	1276.09	1112.63
P41252	10	7	61.4059	0.00345996	1.5746	3	1	Isoleucine--tRNA ligase_ cytoplasmic IARS PE=1 SV=2	347.057	373.782	399.771	275.656	210.918	225.106
P62280	10	7	94.4618	0.802032	1.09288	3	1	40S ribosomal protein S11 RPS11 PE=1 SV=3	1794.27	1716.65	1919.08	1366.82	1862.53	1739.19
P62241	7	7	47.6318	0.0189658	3.03204	2;3	2	40S ribosomal protein S8 RPS8 PE=1 SV=2	3895.2	1830.31	1287.9	849.394	751.584	712.125
P07197	13	6	95.9115	0.532903	1.24428	3	1	Neurofilament medium polypeptide NEFM PE=1 SV=3	705.564	399.7	495.912	387.262	399.641	499.929
P61353	10	6	86.6632	0.349086	5.49213	1;3	2	60S ribosomal protein L27 RPL27 PE=1 SV=2	3452.11	307.782	278.02	244.928	229.928	260.363
P12004	9	6	74.1303	0.31552	6.42329	2;3	2	Proliferating cell nuclear antigen PCNA PE=1 SV=1	10362.2	672.724	1443.2	422.587	787.803	732.255
Q16851	9	6	61.4849	0.355324	9.54472	3	1	UTP--glucose-1-phosphate uridylyltransferase UGP2 PE=1 SV=5	2231.34	107.895	97.1948	102.976	71.626	80.6621
P09874	8	6	45.0137	0.00444601	1.9025	3	1	Poly [ADP-ribose] polymerase 1 PARP1 PE=1 SV=4	610.22	802.858	514.513	333.67	341.822	337.697
P62888	8	6	86.9707	0.0124696	2.72358	3	1	60S ribosomal protein L30 RPL30 PE=1 SV=2	2565.73	1552.95	985.75	663.211	621.844	589.111
Q14103	8	6	65.4942	0.295683	2.20042	3	1	Heterogeneous nuclear ribonucleoprotein D0 HNRNPD PE=1 SV=1	2199.97	802.426	605.789	639.183	432.283	568.306
P26373	8	6	56.7616	0.455818	246.085	3	1	60S ribosomal protein L13 RPL13 PE=1 SV=4	2749.7	1.66951	16.6763	3.43239	3.4705	4.34546
P62906	6	6	62.6917	0.0792996	31.1381	3	1	60S ribosomal protein L10a RPL10A PE=1 SV=2	1326.69	74.0904	42.9744	19.0988	10.6799	16.5877
P62277	6	6	61.7719	0.234584	4.4497	3	1	40S ribosomal protein S13 RPS13 PE=1 SV=2	6411.61	908.788	837.341	533.704	576.401	723.22
P13489	9	5	54.2748	0.39529	1.48438	3	1	Ribonuclease inhibitor RNH1 PE=1 SV=2	449.982	162.213	323.237	188.062	223.491	218.631
P62316	6	5	41.061	0.0517668	1.2738	3	1	Small nuclear ribonucleoprotein Sm D2 SNRPD2 PE=1 SV=1	758.3	888.038	827.24	594.74	731.738	615.415
P05129	5	5	30.8248	0.486063	4.30263	3	1	Protein kinase C gamma type PRKCG PE=1 SV=3	658.921	57.7099	61.936	57.3318	57.4341	66.1853
P15090	5	5	41.4758	0.966277	1.05149	3	1	Fatty acid-binding protein_ adipocyte FABP4 PE=1 SV=3	2087.86	2502.52	1704.39	2406.5	1760.13	1819.92
Q6S8J3	12	4	131.201	0.21307	2.40522	1;2;3	3	POTE ankyrin domain family member E POTEE PE=2 SV=3	286.155	116.525	74.2241	91.908	53.0591	53.3117
Q9NQW7	8	4	61.2236	0.155025	1.35612	3	1	Xaa-Pro aminopeptidase 1 XPNPEP1 PE=1 SV=3	469.87	288.774	305.471	241.521	255.651	287.503
P62081	7	4	56.7946	0.428223	73.3096	3	1	40S ribosomal protein S7 RPS7 PE=1 SV=1	5364.62	27.3922	22.3953	30.1788	21.9566	21.7214
O00299	6	4	41.9919	0.0303182	6.60388	3	1	Chloride intracellular channel protein 1 CLIC1 PE=1 SV=4	956.228	195.389	198.041	67.5166	78.3647	58.4923
P28074	6	4	39.9624	0.212922	1.16598	3	1	Proteasome subunit beta type-5 PSMB5 PE=1 SV=3	1196.6	1094	1080.2	875.234	963.317	1052.4
P53621	5	4	31.7434	0.178957	15.4942	3	1	Coatomer subunit alpha COPA PE=1 SV=2	542.575	32.9627	20.4865	10.3414	12.7768	15.3494
P24534	5	4	52.969	0.2397	228.883	3	1	Elongation factor 1-beta EEF1B2 PE=1 SV=3	4094.21	24.7471	6.25836	5.51505	8.60397	3.90427
Q9Y4A5	5	4	43.8897	0.247206	12.9727	3	1	Transformation/transcription domain-associated protein TRRAP PE=1 SV=3	1376.74	88.5653	45.4844	39.2919	50.2473	26.9203
Q9BT78	5	4	27.4408	0.338398	181.403	3	1	COP9 signalosome complex subunit 4 COPS4 PE=1 SV=1	395.813	11.0822	0.147271	0.472084	1.40142	0.37035
P11766	5	4	46.4321	0.59163	10.0732	3	1	Alcohol dehydrogenase class-3 ADH5 PE=1 SV=4	1678.7	34.845	65.8747	63.3163	59.0923	54.2407
Q9HC38	5	4	26.7837	0.624048	1.4448	3	1	Glyoxalase domain-containing protein 4 GLOD4 PE=1 SV=1	774.108	283.21	296.521	308.605	288.018	340.418
P15559	4	4	31.9635	0.122844	26.4984	3	1	NAD(P)H dehydrogenase [quinone] 1 NQO1 PE=1 SV=1	466.315	34.8769	24.9353	4.90755	11.6956	3.25191
Q9Y265	4	4	24.6982	0.126482	198.117	3	1	RuvB-like 1 RUVBL1 PE=1 SV=1	638.139	22.917	3.10485	2.37994	0.972434	0
P62333	4	4	25.1942	0.201288	2.14568	3	1	26S protease regulatory subunit 10B PSMC6 PE=1 SV=1	598.638	188.345	195.234	151.177	128.892	177.697
P61088	4	4	44.1597	0.281046	7.77083	3	1	Ubiquitin-conjugating enzyme E2 N UBE2N PE=1 SV=1	1906.58	129.074	115.568	74.7154	98.4787	103.639
P26599	4	4	27.8166	0.388504	12.9515	3	1	Polypyrimidine tract-binding protein 1 PTBP1 PE=1 SV=1	1668.02	49.1991	53.8974	48.5487	49.0018	39.1994
P62829	4	4	38.537	0.594513	2.32129	3	1	60S ribosomal protein L23 RPL23 PE=1 SV=1	2289.77	360.44	471.947	393.842	460.264	490.905
P08243	4	4	33.0783	0.762421	12.4213	3	1	Asparagine synthetase [glutamine-hydrolyzing] ASNS PE=1 SV=4	1107.25	14.1983	24.3068	31.1675	29.1961	31.8773
P04350	18	3	177.959	0.449046	5.21971	1;3	2	Tubulin beta-4A chain TUBB4A PE=1 SV=2	415.089	51.7461	23.7829	21.0502	39.2426	33.7005
Q9P258	10	3	68.1841	0.204087	1.35035	3	1	Protein RCC2 RCC2 PE=1 SV=2	840.3	523.794	560.15	446.45	449.105	529.439
P22392	9	3	114.802	0.554066	1.24362	3	1	Nucleoside diphosphate kinase B NME2 PE=1 SV=1	6897.82	4768.05	4295.33	3734.7	4378.32	4721.44
P52701	6	3	31.3092	0.185051	77.3207	3	1	DNA mismatch repair protein Msh6 MSH6 PE=1 SV=2	104.335	1.22909	2.40098	1.02106	0.357492	0.0177701
P08621	6	3	34.8415	0.334312	13.5238	2;3	2	U1 small nuclear ribonucleoprotein 70 kDa SNRNP70 PE=1 SV=2	474.737	356.407	9.82257	5.6802	33.6455	22.8584
Q9UJ70	6	3	39.1893	0.400366	1.82042	3	1	N-acetyl-D-glucosamine kinase NAGK PE=1 SV=4	1060.69	300.923	376.614	307.171	355.065	292.615
Q16543	6	3	44.0346	0.508422	1.798	3	1	Hsp90 co-chaperone Cdc37 CDC37 PE=1 SV=1	749.968	211.525	245.64	280.973	166.529	223.875
P25786	5	3	37.8864	0.821189	1.36416	2;3	2	Proteasome subunit alpha type-1 PSMA1 PE=1 SV=1	784.518	250.572	323.485	298.371	304.517	393.014
Q12874	5	3	34.1288	0.882135	1.45525	3	1	Splicing factor 3A subunit 3 SF3A3 PE=1 SV=1	424.601	117.22	113.678	121.636	127.925	200.877
P30520	4	3	24.5305	0.0559978	2.1775	3	1	Adenylosuccinate synthetase isozyme 2 ADSS PE=1 SV=3	372.504	627.121	632.411	217.097	262.356	270.047
Q9UJU6	4	3	22.0137	0.0888013	1.53131	3	1	Drebrin-like protein DBNL PE=1 SV=1	502.822	529.234	341.987	318.329	278.881	300.087
P06744	4	3	32.4523	0.200229	5.3445	3	1	Glucose-6-phosphate isomerase GPI PE=1 SV=4	879.917	174.199	102.449	68.6004	78.8955	68.9072
Q9NVG8	4	3	20.8113	0.350561	1.48787	3	1	TBC1 domain family member 13 TBC1D13 PE=1 SV=3	461.939	243.181	209.188	173.886	204.445	236.176
P09622	4	3	21.0663	0.673746	2.80095	3	1	Dihydrolipoyl dehydrogenase_ mitochondrial DLD PE=1 SV=2	265.239	28.5568	34.52	51.0833	28.0169	38.1155
P61604	3	3	30.6044	0.0691945	706.63	1;3	2	10 kDa heat shock protein_ mitochondrial HSPE1 PE=1 SV=2	2077.08	194.243	2.86549	0.738592	1.87211	0.607647
P30084	3	3	35.6662	0.203095	128.534	3	1	Enoyl-CoA hydratase_ mitochondrial ECHS1 PE=1 SV=4	1580.73	30.0427	4.79366	5.39437	5.17798	1.99684
P30153	3	3	40.2376	0.261333	Infinity	3	1	Serine/threonine-protein phosphatase 2A 65 kDa regulatory subunit A alpha isoform PPP2R1A PE=1 SV=4	2143.04	3.32293	0	0	0	0
P61964	3	3	17.1401	0.311393	1.14556	3	1	WD repeat-containing protein 5 WDR5 PE=1 SV=1	537.817	510.555	500.352	486.809	402.716	462.408
Q9C0B1	3	3	15.5943	0.31496	401.782	3	1	Alpha-ketoglutarate-dependent dioxygenase FTO FTO PE=1 SV=3	380.962	0.705955	1.33444	0	0.953259	0
P13473	3	3	16.7476	0.332185	145.823	1;3	2	Lysosome-associated membrane glycoprotein 2 LAMP2 PE=1 SV=2	1426.92	5.27856	6.1969	4.51572	4.33266	1.01555
P40939	3	3	18.5271	0.380413	11.309	3	1	Trifunctional enzyme subunit alpha_ mitochondrial HADHA PE=1 SV=2	440.688	45.4603	9.19549	16.0283	11.8421	15.9303
P62847	3	3	20.4459	0.422849	205.559	3	1	40S ribosomal protein S24 RPS24 PE=1 SV=1	2135.03	1.62668	7.65283	2.71707	2.19577	5.51879
P32969	3	3	37.3234	0.562657	16.8286	3	1	60S ribosomal protein L9 RPL9 PE=1 SV=1	2911.12	51.3385	52.4299	75.5805	46.1218	57.45
Q15424	3	3	14.3807	0.580684	1.49675	3	1	Scaffold attachment factor B1 SAFB PE=1 SV=4	267.426	92.0558	170.966	131.255	126.216	96.9296
Q9H069	3	3	15.3142	0.737104	2.54651	3	1	Dynein regulatory complex subunit 3 DRC3 PE=2 SV=2	717.52	66.3615	177.336	145.454	126.031	105.981
Q14204	75	52	475.418	0.0956201	1.68869	3	1	Cytoplasmic dynein 1 heavy chain 1 DYNC1H1 PE=1 SV=5	1148.2	1944.4	1801.22	2826.21	2247.05	2686.4
P35579	38	24	283.455	0.26491	1.51174	3	1	Myosin-9 MYH9 PE=1 SV=4	3407.26	6466.83	6672.58	7454.39	6165	8179.75
P35580	41	21	339.916	0.0234045	1.98224	1;3	2	Myosin-10 MYH10 PE=1 SV=3	2342.91	3240.9	3095.19	3809.63	3569.09	3379.34
P11021	23	19	258.942	0.678174	1.23452	3	1	78 kDa glucose-regulated protein HSPA5 PE=1 SV=2	5229.69	12672.6	10624.8	10294.6	8639.85	10183.8
P52272	22	16	144.331	0.0354587	1.72055	1;2;3	3	Heterogeneous nuclear ribonucleoprotein M HNRNPM PE=1 SV=3	965.439	1454.57	871.599	1285.32	1414.7	1144.68
P13667	19	15	146.567	0.18178	1.59837	3	1	Protein disulfide-isomerase A4 PDIA4 PE=1 SV=2	1422.46	3268.2	2396.75	3549.97	3160.96	3581.47
P30101	18	14	148.742	0.213107	1.40572	2;3	2	Protein disulfide-isomerase A3 PDIA3 PE=1 SV=4	2057.36	3669.34	2552.81	3587.03	2926.75	3485.69
P49736	18	13	125.567	0.33145	1.31466	3	1	DNA replication licensing factor MCM2 MCM2 PE=1 SV=4	1238.66	1386.93	2350.66	1721.53	1691.59	1704.33
P38646	17	13	130.214	0.503769	1.71138	3	1	Stress-70 protein_ mitochondrial HSPA9 PE=1 SV=2	1690.02	3517.28	857.296	3367.92	1367.45	1879.98
Q13200	17	13	138.8	0.751552	1.08866	1;3	2	26S proteasome non-ATPase regulatory subunit 2 PSMD2 PE=1 SV=3	601.625	833.34	929.867	901.248	872.492	769.791
P23246	16	12	128.482	0.249362	1.39811	3	1	Splicing factor_ proline- and glutamine-rich SFPQ PE=1 SV=2	1018.09	1673.9	1820.82	1853.64	2241.93	1914.4
P10809	16	12	153.647	0.418795	2.00375	1;3	2	60 kDa heat shock protein_ mitochondrial HSPD1 PE=1 SV=2	1842.4	5170.72	1234.52	5829.15	2052.48	3227.35
P06576	13	12	112.734	0.199544	1.64848	1;3	2	ATP synthase subunit beta_ mitochondrial ATP5B PE=1 SV=3	1843.35	2124.03	1172.63	3394.41	1812.42	2494.13
Q92598	16	10	109.69	0.575539	1.14439	3	1	Heat shock protein 105 kDa HSPH1 PE=1 SV=1	3453.44	2579.05	2671.54	2940.08	3193.79	3588.73
Q15084	14	10	108.794	0.224396	1.61591	2;3	2	Protein disulfide-isomerase A6 PDIA6 PE=1 SV=1	1383.9	3700.46	2819.78	4344.01	3641.53	3560.93
P63244	13	10	114.429	0.738692	1.12553	1;3	2	Receptor of activated protein C kinase 1 RACK1 PE=1 SV=3	2055.34	1940.62	1352.84	1951.48	1630.17	2032.36
P25705	12	10	94.522	0.251184	2.1761	3	1	ATP synthase subunit alpha_ mitochondrial ATP5A1 PE=1 SV=1	2312.19	4668.75	1305.66	6153.25	2649.37	3837.68
P48444	11	10	62.815	0.41706	1.21354	3	1	Coatomer subunit delta ARCN1 PE=1 SV=1	889.112	1386.63	1249.75	1382.37	1432.14	1411.42
P26038	22	9	197.329	0.308759	1.57815	1;3	2	Moesin MSN PE=1 SV=3	2122.09	6114.81	3905.83	5826.67	4300.37	4371.22
O43707	28	8	208.138	0.0732534	1.21449	3	1	Alpha-actinin-4 ACTN4 PE=1 SV=2	1549.36	1565.28	1632.91	1834.1	1760.81	1920.04
P40926	10	8	98.9819	0.312488	2.04154	1;3	2	Malate dehydrogenase_ mitochondrial MDH2 PE=1 SV=3	2545.65	5059.79	1355.95	6031.24	2591.16	3566.15
P63261	29	7	340.342	0.407782	1.31125	1;2;3	3	Actin_ cytoplasmic 2 ACTG1 PE=1 SV=1	100299	105920	70871.4	102940	101399	102088
P15880	11	7	108.521	0.566222	1.21004	3	1	40S ribosomal protein S2 RPS2 PE=1 SV=2	783.951	1452.47	1231.93	1156.06	1157.8	1375.73
B5ME19	11	7	65.85	0.905833	1.05016	3	1	Eukaryotic translation initiation factor 3 subunit C-like protein EIF3CL PE=3 SV=1	630.956	960.489	859.336	811.116	797.157	950.636
P23284	10	7	99.6873	0.168792	1.45853	3	1	Peptidyl-prolyl cis-trans isomerase B PPIB PE=1 SV=2	2115.93	4080.19	3212.22	4359.16	3913.35	4083.95
P07951	9	7	63.7874	0.131592	1.34506	1;3	2	Tropomyosin beta chain TPM2 PE=1 SV=1	5592.81	6186.93	5603.14	7283.7	6466.25	7817.37
P40227	9	7	96.5053	0.659138	1.12955	3	1	T-complex protein 1 subunit zeta CCT6A PE=1 SV=3	1551.69	970.149	968.027	1216.27	1174	1336.67
P55145	8	6	60.7423	0.133329	1.7072	3	1	Mesencephalic astrocyte-derived neurotrophic factor MANF PE=1 SV=3	508.467	1152.93	1099.04	1598.48	1339.85	1279.88
Q15056	8	6	51.6083	0.468319	1.30302	3	1	Eukaryotic translation initiation factor 4H EIF4H PE=1 SV=5	846.852	2023.43	2521	2255.88	2240.85	2431.91
P60900	7	6	48.8881	0.840088	1.06601	3	1	Proteasome subunit alpha type-6 PSMA6 PE=1 SV=1	945.071	730.662	758.197	751.782	735.087	950.736
P62244	6	6	61.9494	0.313133	2.35838	1;3	2	40S ribosomal protein S15a RPS15A PE=1 SV=2	3804.47	9824.98	2149.38	10079	3366.37	3471.47
P61758	6	6	43.9177	0.429352	1.14486	3	1	Prefoldin subunit 3 VBP1 PE=1 SV=3	1109.21	1031.89	1032.26	1156.41	991.242	1039.54
P63104	12	5	126.036	0.512462	1.13426	2;3	2	14-3-3 protein zeta/delta YWHAZ PE=1 SV=1	15037.6	12824	15334.9	17344.8	13750.3	17728.3
P02545	11	5	61.1231	0.014045	1.84499	3	1	Prelamin-A/C LMNA PE=1 SV=1	544.016	421.587	321.23	629.512	708.426	802.603
Q8WXF1	7	5	47.6601	0.506372	1.20223	3	1	Paraspeckle component 1 PSPC1 PE=1 SV=1	971.682	525.919	736.998	767.176	854.091	1005.89
P00367	6	5	33.8772	0.546335	1.96751	3	1	Glutamate dehydrogenase 1_ mitochondrial GLUD1 PE=1 SV=2	220.392	560.701	70.1689	568.753	175.139	269.202
Q07021	5	5	50.7175	0.418988	1.36428	3	1	Complement component 1 Q subcomponent-binding protein_ mitochondrial C1QBP PE=1 SV=1	5239.22	9754.73	5874.47	9988.37	6585.96	7533.1
Q9Y5B9	9	4	54.887	0.080606	1.49607	3	1	FACT complex subunit SPT16 SUPT16H PE=1 SV=1	821.397	1114.87	732.282	1122.63	1125.81	1274.53
P14314	7	4	44.7953	0.397439	1.33711	3	1	Glucosidase 2 subunit beta PRKCSH PE=1 SV=2	1033.16	2179	1414.88	2027.99	1608.25	1768
Q16658	6	4	35.1857	0.0113312	1.33404	3	1	Fascin FSCN1 PE=1 SV=3	390.563	373.564	343.243	413.161	424.806	402.001
Q4V328	6	4	29.5831	0.130841	1.72882	3	1	GRIP1-associated protein 1 GRIPAP1 PE=1 SV=1	1219.9	884.512	487.036	873.301	800.751	923.089
Q9BR76	5	4	39.7348	0.217839	1.75281	3	1	Coronin-1B CORO1B PE=1 SV=1	550.404	1833.96	1973.49	2315.21	2326.54	2427.6
P47897	4	4	29.887	0.343556	1.26599	3	1	Glutamine--tRNA ligase QARS PE=1 SV=1	1343.96	1123.76	1045.31	1340.96	1252.71	1646.23
P34931	11	3	87.6836	0.400694	1.33495	2;3	2	Heat shock 70 kDa protein 1-like HSPA1L PE=1 SV=2	489.228	295.396	234.547	374.826	336.465	411.625
P07910	7	3	61.799	0.0709097	1.65064	1;3	2	Heterogeneous nuclear ribonucleoproteins C1/C2 HNRNPC PE=1 SV=4	4994.51	3091.18	2418.29	3400.89	3567.85	3548.75
Q16555	7	3	46.223	0.421473	1.25542	3	1	Dihydropyrimidinase-related protein 2 DPYSL2 PE=1 SV=1	281.629	437.234	249.753	368.824	387.916	333.641
Q15654	6	3	32.0592	0.262302	2.92345	3	1	Thyroid receptor-interacting protein 6 TRIP6 PE=1 SV=3	57.2919	91.5319	83.2308	208.23	158.041	134.105
P42224	5	3	36.5776	0.366369	1.73694	3	1	Signal transducer and activator of transcription 1-alpha/beta STAT1 PE=1 SV=2	3029.41	9349.48	10742.1	10875.4	10198.9	17813.9
P62714	5	3	33.4839	0.836773	1.15089	3	1	Serine/threonine-protein phosphatase 2A catalytic subunit beta isoform PPP2CB PE=1 SV=1	401.519	1217.98	960.695	947.272	886.883	882.169
Q9Y224	4	3	25.6636	0.333994	1.40523	3	1	UPF0568 protein C14orf166 C14orf166 PE=1 SV=1	700.511	1321.89	1155.66	1301.36	1231.75	1813.67
Q14534	3	3	22.5529	0.209637	1.82075	3	1	Squalene monooxygenase SQLE PE=1 SV=3	446.935	842.374	782.75	1125.6	806.66	1420.96
P27824	3	3	24.6525	0.366313	2.29617	3	1	Calnexin CANX PE=1 SV=2	157.71	825.609	180.836	892.071	289.195	721.328
Q99714	3	3	24.8575	0.606084	1.78704	3	1	3-hydroxyacyl-CoA dehydrogenase type-2 HSD17B10 PE=1 SV=3	7.78318	257.022	45.6737	298.405	71.4574	89.5984
Q9NSK0	3	3	15.0813	0.614228	1.18877	3	1	Kinesin light chain 4 KLC4 PE=1 SV=3	252.198	149.074	154.812	195.33	178.773	221.455
Q13813	77	54	585.465	0.203391	1.79178	3	1	Spectrin alpha chain_ non-erythrocytic 1 SPTAN1 PE=1 SV=3	1794.59	4600.26	4284.71	2631.41	2079.91	1931.88
P07237	22	21	219.989	0.564955	5.17923	2;3	2	Protein disulfide-isomerase P4HB PE=1 SV=3	23483.5	1575.21	1377.76	1949.49	1791.85	2049.45
P11142	23	18	250.696	0.86808	1.08869	1;2;3	3	Heat shock cognate 71 kDa protein HSPA8 PE=1 SV=1	11452.8	7017.55	6946.1	7492.16	8904.03	8705.48
P62258	18	13	165.966	0.5502	1.16827	1;3	2	14-3-3 protein epsilon YWHAE PE=1 SV=1	15866.3	14023.1	15570.4	14780.7	11061.3	14844.4
P23526	15	13	139.287	0.209649	1.19087	3	1	Adenosylhomocysteinase AHCY PE=1 SV=4	4828.6	5704.53	4681.69	5329.52	4623.28	4933.98
Q00839	19	12	154.5	0.483591	1.59824	3	1	Heterogeneous nuclear ribonucleoprotein U HNRNPU PE=1 SV=6	3643.68	1227.73	1299.75	1244.52	1223.14	1456.48
O60506	17	11	154.525	0.581406	1.2521	3	1	Heterogeneous nuclear ribonucleoprotein Q SYNCRIP PE=1 SV=2	2215.61	3674.72	2103.75	2276.01	1950.95	2320.63
Q15029	16	11	113.601	0.335664	1.12267	3	1	116 kDa U5 small nuclear ribonucleoprotein component EFTUD2 PE=1 SV=1	1212.41	1001.36	1067.22	1019.81	1090.78	981.389
Q96CX2	14	11	128.755	0.121023	1.83647	3	1	BTB/POZ domain-containing protein KCTD12 KCTD12 PE=1 SV=1	2110.72	4753.26	3068.62	3166.89	2576.1	2509.53
P78371	16	10	108.748	0.0653578	2.15213	1;3	2	T-complex protein 1 subunit beta CCT2 PE=1 SV=4	5576.39	6907.84	2610.02	2563.77	2530.81	2570.68
P27816	14	10	81.7721	0.4042	1.35265	3	1	Microtubule-associated protein 4 MAP4 PE=1 SV=3	1097.89	614.196	579.594	643.415	509.675	649.359
P12956	13	10	87.0369	0.536538	1.51835	3	1	X-ray repair cross-complementing protein 6 XRCC6 PE=1 SV=2	1406.03	483.97	667.016	600.097	635.323	709.709
P08865	11	10	81.7478	0.340678	1.4388	1;3	2	40S ribosomal protein SA RPSA PE=1 SV=4	2594.8	1628.94	1187.74	1551.82	1808.34	1717.14
P13010	14	9	101.784	0.00145022	1.61218	3	1	X-ray repair cross-complementing protein 5 XRCC5 PE=1 SV=3	1877.01	2083.3	1622.89	1529.26	1479.15	1596.38
P34897	13	9	96.3764	0.516041	1.74989	3	1	Serine hydroxymethyltransferase_ mitochondrial SHMT2 PE=1 SV=3	935.221	1431.31	257.012	1381.81	492.309	671.44
Q9Y490	12	9	62.8329	0.411681	1.23537	3	1	Talin-1 TLN1 PE=1 SV=3	483.223	283.942	300.284	345.661	348.195	327.876
Q13283	11	9	60.2766	0.386223	1.98824	3	1	Ras GTPase-activating protein-binding protein 1 G3BP1 PE=1 SV=1	914.54	275.071	264.329	323.089	425.395	337.5
P06733	21	8	225.596	0.195981	1.81667	3	1	Alpha-enolase ENO1 PE=1 SV=2	7508.01	3035.79	3199.62	2942.57	3385.41	3152.24
P20700	13	8	84.2982	0.0521885	2.328	3	1	Lamin-B1 LMNB1 PE=1 SV=2	621.139	310.746	446.723	355.763	280.528	589.938
P06748	11	8	142.926	0.0537542	65.452	1;3	2	Nucleophosmin NPM1 PE=1 SV=2	8205.05	846.397	178.963	111.283	103.195	50.6285
P60174	10	8	112.62	0.352719	1.59002	3	1	Triosephosphate isomerase TPI1 PE=1 SV=3	9190.2	4111.36	3828.39	3175.18	3896.2	4076.66
P40925	9	8	77.6154	0.177954	2.93169	3	1	Malate dehydrogenase_ cytoplasmic MDH1 PE=1 SV=4	1804.33	569.756	326.913	352.415	329.443	319.607
Q9UHX1	9	8	56.128	0.250096	1.39729	3	1	Poly(U)-binding-splicing factor PUF60 PUF60 PE=1 SV=1	1010.21	1748.03	1541.19	1256.57	1283.1	1361.16
Q8NC51	8	8	61.8853	0.0140903	1.4559	3	1	Plasminogen activator inhibitor 1 RNA-binding protein SERBP1 PE=1 SV=2	1352.6	1303.77	1061.44	1059.5	1053.14	1161.38
P39023	8	8	73.4701	0.160059	3.70712	1;2;3	3	60S ribosomal protein L3 RPL3 PE=1 SV=2	2204.93	487.046	400.169	450.321	361.948	259.883
O75390	8	8	65.883	0.421516	1.97936	3	1	Citrate synthase_ mitochondrial CS PE=1 SV=2	1453.12	954.208	280.76	1329.73	518.248	768.916
P51991	13	7	83.2421	0.13547	1.26652	1;3	2	Heterogeneous nuclear ribonucleoprotein A3 HNRNPA3 PE=1 SV=2	1265.16	991.909	1184.49	902.559	1221.23	1076.53
P49368	13	7	94.7046	0.202532	1.50141	3	1	T-complex protein 1 subunit gamma CCT3 PE=1 SV=4	1381.63	703.933	899.528	642.687	856.205	789.517
Q86VP6	12	7	77.6403	0.00485439	2.44962	3	1	Cullin-associated NEDD8-dissociated protein 1 CAND1 PE=1 SV=2	1188.57	1576.35	790.604	567.066	475.352	461.049
Q96PK6	10	7	59.935	0.0160057	1.34104	3	1	RNA-binding protein 14 RBM14 PE=1 SV=2	1063.77	1236.91	1114.94	970.598	898.809	1126.6
P40429	9	7	74.8504	0.025565	2.75179	3	1	60S ribosomal protein L13a RPL13A PE=1 SV=2	1514.68	1010.63	676.98	575.841	549.269	478.504
P04406	9	7	116.417	0.207596	16.835	1;3	2	Glyceraldehyde-3-phosphate dehydrogenase GAPDH PE=1 SV=3	29754.1	1458.93	780.437	594.536	677.468	684.624
P68104	22	6	171.456	0.146284	99.9417	1;2;3	3	Elongation factor 1-alpha 1 EEF1A1 PE=1 SV=1	14592.6	163.122	133.506	56.8346	45.291	83.4854
P35609	21	6	143.651	0.560256	3.60528	3	1	Alpha-actinin-2 ACTN2 PE=1 SV=1	3763.75	406.167	378.848	642.106	629.909	660.893
Q15393	11	6	74.479	0.00114655	1.76268	1;3	2	Splicing factor 3B subunit 3 SF3B3 PE=1 SV=4	615.804	624.498	477.497	389.127	412.381	354.446
O43175	9	6	63.3862	0.034959	1.52279	1;3	2	D-3-phosphoglycerate dehydrogenase PHGDH PE=1 SV=4	898.209	1259.02	1307.04	1286.53	1059.95	950.511
P52597	9	6	90.0139	0.0980553	3.21939	3	1	Heterogeneous nuclear ribonucleoprotein F HNRNPF PE=1 SV=3	2668.49	864.185	577.136	569.364	535.654	445.704
Q16629	8	6	65.0194	0.022263	1.47683	3	1	Serine/arginine-rich splicing factor 7 SRSF7 PE=1 SV=1	1025.63	1108.8	767.546	727.628	787.406	682.636
P35998	8	6	43.3316	0.402423	1.68551	3	1	26S protease regulatory subunit 7 PSMC2 PE=1 SV=3	1826.04	667.702	607.412	640.057	636.787	652.278
P62249	8	6	76.5147	0.428762	1.94291	1;3	2	40S ribosomal protein S16 RPS16 PE=1 SV=2	2893.24	759.299	751.317	733.051	818.609	720.945
P14550	7	6	54.9341	0.526452	1.76817	3	1	Alcohol dehydrogenase [NADP(+)] AKR1A1 PE=1 SV=3	438.938	279.601	83.0605	266.274	114.182	126.798
P27695	7	6	49.4046	0.598824	1.15122	2;3	2	DNA-(apurinic or apyrimidinic site) lyase APEX1 PE=1 SV=2	1187.97	1318.39	931.124	1039.05	834.902	1122.46
P16949	7	6	58.6691	0.818369	1.04973	3	1	Stathmin STMN1 PE=1 SV=3	6202.11	5233.87	6124.1	5333.32	6004.71	6043.72
Q9Y3F4	7	6	58.6662	0.845102	1.0941	3	1	Serine-threonine kinase receptor-associated protein STRAP PE=1 SV=1	687.935	416.775	343.047	447.531	452.519	524.784
P09382	6	6	71.0569	0.0443221	2.05839	1;2;3	3	Galectin-1 LGALS1 PE=1 SV=2	2633.78	3508.83	2369.6	1499.66	2472.44	2366.62
Q9Y3I0	6	6	34.7922	0.151946	2.13354	3	1	tRNA-splicing ligase RtcB homolog RTCB PE=1 SV=1	315.17	136.713	110.405	118.795	115.053	72.0693
P08133	13	5	111.363	0.197787	20.0596	3	1	Annexin A6 ANXA6 PE=1 SV=3	1691.26	812.867	26.6958	153.031	14.7062	19.8031
P02768	10	5	77.6792	0.0690796	3.29474	3	1	Serum albumin ALB PE=1 SV=2	1713.13	2584.88	893.655	1167.27	757.361	1533.3
Q08J23	8	5	47.4169	0.49843	1.14561	3	1	tRNA (cytosine(34)-C(5))-methyltransferase NSUN2 PE=1 SV=2	452.358	427.206	426.39	426.813	462.749	414.768
P26196	7	5	45.5315	0.211656	1.60912	3	1	Probable ATP-dependent RNA helicase DDX6 DDX6 PE=1 SV=2	420.392	336.505	311.253	310.699	344.019	290.413
Q15019	7	5	43.4656	0.332378	16.7063	3	1	Septin-2 SEPT2 PE=1 SV=1	555.116	15.2901	6.37739	110.523	48.4284	37.453
P52292	7	5	53.0036	0.497453	1.32227	3	1	Importin subunit alpha-1 KPNA2 PE=1 SV=1	383.591	219.339	191.389	221.834	213.285	191.992
Q14980	7	5	50.5471	0.841898	19.9199	3	1	Nuclear mitotic apparatus protein 1 NUMA1 PE=1 SV=2	811.085	8.23172	2.67377	12.2541	18.2005	17.6239
Q86XP3	6	5	31.0676	0.00477179	3.12044	3	1	ATP-dependent RNA helicase DDX42 DDX42 PE=1 SV=1	339.429	482.02	247.056	166.214	171.476	129.087
Q8NBS9	6	5	44.6134	0.102744	8.36289	3	1	Thioredoxin domain-containing protein 5 TXNDC5 PE=1 SV=2	996.174	154.284	70.1028	64.5576	51.5568	47.1623
P62910	6	5	51.5681	0.116878	1.43741	3	1	60S ribosomal protein L32 RPL32 PE=1 SV=2	2023.19	1259.92	1233.76	1123.42	1178.47	1009.7
Q99832	6	5	39.9121	0.336638	316.054	2;3	2	T-complex protein 1 subunit eta CCT7 PE=1 SV=2	2744.2	13.3179	1.16444	7.20091	0.557447	1.68539
P62269	6	5	56.0941	0.736562	1.41035	3	1	40S ribosomal protein S18 RPS18 PE=1 SV=3	2515.99	875.707	948.303	1009.61	1124.43	1186.25
O00487	6	5	32.061	0.98416	1.27052	3	1	26S proteasome non-ATPase regulatory subunit 14 PSMD14 PE=1 SV=1	178.73	866.978	646.464	502.877	503.445	426.736
Q14566	5	5	31.7197	0.0514712	3.8353	3	1	DNA replication licensing factor MCM6 MCM6 PE=1 SV=1	474.492	229.997	103.996	127.309	134.639	124.281
Q12955	5	5	14.046	0.216106	Infinity	1	1	Ankyrin-3 ANK3 PE=1 SV=3	1726.43	0	4.37303	0	0	0
Q58FF8	14	4	105.021	0.0688811	1.33639	3	1	Putative heat shock protein HSP 90-beta 2 HSP90AB2P PE=1 SV=2	366.729	269.711	268.17	257.088	249.402	239.6
Q14568	13	4	90.0046	0.489854	1.29261	1;3	2	Heat shock protein HSP 90-alpha A2 HSP90AA2P PE=1 SV=2	149.313	188.372	97.3883	141.738	140.574	112.105
P27348	9	4	109.668	0.472105	1.57595	2;3	2	14-3-3 protein theta YWHAQ PE=1 SV=1	8439.93	3266.89	3241.75	3587.86	3340.08	3936.61
P62937	8	4	95.0146	0.902873	1.14488	1;3	2	Peptidyl-prolyl cis-trans isomerase A PPIA PE=1 SV=2	7923.33	3931.51	3968.46	3630.02	6100.69	5779.99
P32119	7	4	79.7831	0.22117	1.32975	3	1	Peroxiredoxin-2 PRDX2 PE=1 SV=5	1340.59	886.111	789.213	784.859	833.552	811.164
P30050	7	4	67.9541	0.707031	1.20048	1;3	2	60S ribosomal protein L12 RPL12 PE=1 SV=1	3240.46	1902.08	1739.31	1905.27	2000.24	1949.61
P51858	6	4	44.9565	0.274919	1.22887	3	1	Hepatoma-derived growth factor HDGF PE=1 SV=1	1058.15	1215.3	830.485	984.286	849.614	1003.52
P45973	6	4	42.3355	0.296434	1.82459	3	1	Chromobox protein homolog 5 CBX5 PE=1 SV=1	834.24	328.438	290.54	261.761	305.034	348.1
Q99729	6	4	52.7517	0.313329	2.28993	3	1	Heterogeneous nuclear ribonucleoprotein A/B HNRNPAB PE=1 SV=2	404.322	110.715	98.4593	154.356	109.894	225.01
Q9NQC3	6	4	45.0442	0.365991	5.18265	3	1	Reticulon-4 RTN4 PE=1 SV=2	1187.54	528.713	83.3655	455.257	36.8961	95.4762
P62191	6	4	61.3057	0.92262	1.51138	3	1	26S protease regulatory subunit 4 PSMC1 PE=1 SV=1	286.976	1817.56	1097.09	763.004	692.351	720.446
Q9Y3L3	5	4	27.8456	0.00213443	1.88344	3	1	SH3 domain-binding protein 1 SH3BP1 PE=1 SV=3	332.306	488.576	442.888	300.702	284.509	307.742
P00441	5	4	39.6788	0.0172191	2.44314	3	1	Superoxide dismutase [Cu-Zn] SOD1 PE=1 SV=2	1580.77	2140.79	1103.46	812.243	760.89	603.957
Q07666	5	4	39.2237	0.100092	40.401	3	1	KH domain-containing_ RNA-binding_ signal transduction-associated protein 1 KHDRBS1 PE=1 SV=1	1409.19	91.5428	25.5727	25.1486	27.7086	16.2375
Q9UEY8	5	4	29.0346	0.181765	1.20663	3	1	Gamma-adducin ADD3 PE=1 SV=1	318.543	371.125	295.463	309.503	278.093	291.021
Q13162	5	4	36.4037	0.20425	1.8894	3	1	Peroxiredoxin-4 PRDX4 PE=1 SV=1	175.826	184.687	74.7072	121.495	62.7884	72.6748
Q7Z6J2	5	4	30.0054	0.212421	1.61249	3	1	General receptor for phosphoinositides 1-associated scaffold protein GRASP PE=1 SV=1	325.685	286.103	493.411	251.457	301.66	420.554
P50914	5	4	41.3502	0.252472	9.45775	3	1	60S ribosomal protein L14 RPL14 PE=1 SV=4	1190.14	78.4816	60.5511	59.5839	64.8639	27.6672
P99999	5	4	43.2208	0.530585	10.5471	3	1	Cytochrome c CYCS PE=1 SV=2	1586.38	72.7305	32.6603	62.476	63.6621	99.6356
Q00325	5	4	31.7988	0.619681	1.47949	3	1	Phosphate carrier protein_ mitochondrial SLC25A3 PE=1 SV=2	870.157	1340.39	512.993	1268.59	490.198	713.322
P62805	5	4	53.4841	0.713747	2.1564	3	1	Histone H4 HIST1H4A PE=1 SV=2	1500.6	6421.02	967.731	3209.66	863.969	2581.5
P62701	4	4	36.6887	0.0520669	133.559	3	1	40S ribosomal protein S4_ X isoform RPS4X PE=1 SV=2	4560.86	161.878	48.7913	23.346	17.8469	10.4337
P30044	4	4	37.8727	0.211249	2.13667	3	1	Peroxiredoxin-5_ mitochondrial PRDX5 PE=1 SV=4	1371.09	1096.54	429.214	783.978	469.158	516.027
O96019	4	4	34.6359	0.291113	2.02615	3	1	Actin-like protein 6A ACTL6A PE=1 SV=1	456.188	164.825	136.708	150.546	143.465	197.127
P51114	4	4	21.098	0.473255	4.7585	3	1	Fragile X mental retardation syndrome-related protein 1 FXR1 PE=1 SV=3	689.127	56.4129	49.4213	49.199	70.7451	51.4528
Q15185	4	4	40.8168	0.482387	4.74173	3	1	Prostaglandin E synthase 3 PTGES3 PE=1 SV=1	2026.76	122.115	201.379	117.785	196.775	194.605
Q9UBE0	4	4	25.9017	0.501192	1.32526	3	1	SUMO-activating enzyme subunit 1 SAE1 PE=1 SV=1	462.48	236.713	234.513	233.627	235.47	257.047
Q9BVA1	17	3	163.689	0.0267216	15.5869	1;3	2	Tubulin beta-2B chain TUBB2B PE=1 SV=1	549.131	377.557	46.9469	51.5026	32.7681	33.0728
P07437	17	3	183.996	0.0713241	3.21947	1;3	2	Tubulin beta chain TUBB PE=1 SV=2	25536.7	15979.5	5746.04	6206.41	4690.08	5702.04
P05141	9	3	73.2845	0.413726	12.3806	1;3	2	ADP/ATP translocase 2 SLC25A5 PE=1 SV=7	776.868	17.6676	36.6867	41.6007	26.224	24.5488
P31942	8	3	62.3558	0.294974	1.29497	3	1	Heterogeneous nuclear ribonucleoprotein H3 HNRNPH3 PE=1 SV=2	347.714	257.03	325.298	234.737	292.28	361.453
O14979	7	3	59.4223	0.151911	3.06155	3	1	Heterogeneous nuclear ribonucleoprotein D-like HNRNPDL PE=1 SV=3	399.623	145.765	84.3191	105.059	92.7979	71.7804
Q6ZMR3	6	3	37.7797	0.163761	1.66959	3	1	L-lactate dehydrogenase A-like 6A LDHAL6A PE=2 SV=1	329.411	380.458	188.057	239.977	234.594	243.104
O00571	6	3	41.6088	0.619881	6.49907	3	1	ATP-dependent RNA helicase DDX3X DDX3X PE=1 SV=3	1181.99	63.7163	42.9083	113.513	131.501	133.174
P0DP23	5	3	65.3451	0.0232065	1.32788	3	1	Calmodulin-1 CALM1 PE=1 SV=1	8814.45	10676.3	10266.3	9180.05	10731.2	8803.31
P00338	5	3	36.3192	0.110475	21.0832	3	1	L-lactate dehydrogenase A chain LDHA PE=1 SV=2	84.968	25.2127	7.41325	24.6088	3.15445	0.279616
P33778	5	3	35.2689	0.173704	10.981	1;3	2	Histone H2B type 1-B HIST1H2BB PE=1 SV=2	6819.02	1327.55	290.689	739.253	314.101	656.411
P68431	5	3	39.69	0.665229	2.36449	3	1	Histone H3.1 HIST1H3A PE=1 SV=2	41.6121	296.794	69.3882	196.438	51.3214	64.9682
P05387	5	3	57.2641	0.690932	1.25537	3	1	60S acidic ribosomal protein P2 RPLP2 PE=1 SV=1	3739.34	1820.35	1952.44	1829.16	2302.27	2164.34
Q16647	4	3	20.0946	0.17056	1.92709	3	1	Prostacyclin synthase PTGIS PE=1 SV=1	898.837	566.615	319.051	541.41	374.125	404.96
Q15365	4	3	47.3898	0.60134	3.24865	3	1	Poly(rC)-binding protein 1 PCBP1 PE=1 SV=2	1220.53	117.973	131.571	138.97	161.34	154.675
Q96FW1	3	3	27.369	2.94e-05	2.30858	3	1	Ubiquitin thioesterase OTUB1 OTUB1 PE=1 SV=2	1234.42	1390.79	1234.88	855.089	833.868	751.574
Q15758	3	3	26.3966	0.146287	12.8088	3	1	Neutral amino acid transporter B(0) SLC1A5 PE=1 SV=2	224.484	233.633	10.8199	18.0991	6.03559	28.2992
P35232	3	3	22.376	0.147831	2.0141	1;3	2	Prohibitin PHB PE=1 SV=1	713.742	606.943	276.787	454.574	327.114	413.48
P35268	3	3	21.8066	0.196071	1.45431	3	1	60S ribosomal protein L22 RPL22 PE=1 SV=2	2267.26	1819.87	1347.53	1360.57	1434.64	1519.03
P27694	3	3	28.3099	0.19666	1.17528	3	1	Replication protein A 70 kDa DNA-binding subunit RPA1 PE=1 SV=2	390.351	323.988	308.722	254.264	309.796	316.47
P18077	3	3	30.1744	0.237948	6.79516	3	1	60S ribosomal protein L35a RPL35A PE=1 SV=2	1008.92	118.386	61.5641	81.6905	55.812	57.2302
Q9P2P6	3	3	8.1837	0.421875	Infinity	1	1	StAR-related lipid transfer protein 9 STARD9 PE=1 SV=3	1477.67	0	0	0	0	0
Q9H0D6	3	3	16.2206	0.592312	7.33845	3	1	5'-3' exoribonuclease 2 XRN2 PE=1 SV=1	254.007	11.6787	4.68401	33.6653	30.3193	27.028
P20339	3	3	16.7959	0.646565	1.29733	3	1	Ras-related protein Rab-5A RAB5A PE=1 SV=2	63.7547	147.587	76.6326	78.3844	73.4778	75.4216
P21333	61	42	523.93	0.0106302	3.70655	2;3	2	Filamin-A FLNA PE=1 SV=4	677.3	1756.37	1882.97	5663.92	4369.32	5966.6
Q01082	59	40	417.426	0.471241	1.34822	3	1	Spectrin beta chain_ non-erythrocytic 1 SPTBN1 PE=1 SV=2	623.5	2146.93	2424.3	2176.38	2216.18	2611.05
Q00610	40	29	299.898	0.821094	1.07847	2;3	2	Clathrin heavy chain 1 CLTC PE=1 SV=5	2551.96	4380.52	4883.22	4117.86	4207.86	4417.11
P02461	41	28	338.581	0.077636	2.17743	3	1	Collagen alpha-1(III) chain COL3A1 PE=1 SV=4	2649.8	6233.66	4742.49	10734.2	8473.23	10462.1
Q14315	45	27	313.906	0.290769	1.93053	3	1	Filamin-C FLNC PE=1 SV=3	306.344	1919.67	2392.86	2673.02	3031.04	3212.79
Q04637	27	23	204.911	0.0223933	2.24203	3	1	Eukaryotic translation initiation factor 4 gamma 1 EIF4G1 PE=1 SV=4	1924.08	4487.4	3259.52	6815.78	7209.34	7657.54
P14625	29	21	240.466	0.0418105	1.82807	3	1	Endoplasmin HSP90B1 PE=1 SV=1	3882.29	6733.06	5600.76	10179.1	9411.84	10053.1
P14618	24	18	249.421	0.522896	1.32615	3	1	Pyruvate kinase PKM PKM PE=1 SV=4	3634.36	13021.6	11592.7	13967.4	11246.2	12248.4
Q9Y4L1	22	18	135.835	0.0321923	2.0928	3	1	Hypoxia up-regulated protein 1 HYOU1 PE=1 SV=1	616.409	1135.13	1094.01	1969.02	1983.62	2002.55
P00558	24	17	255.582	0.407589	1.37183	1;3	2	Phosphoglycerate kinase 1 PGK1 PE=1 SV=3	1821.41	4544.86	4438.89	4937.21	4608.1	5277.55
P55072	20	17	205.365	0.162723	1.70027	3	1	Transitional endoplasmic reticulum ATPase VCP PE=1 SV=4	1161.6	2790.93	3152.26	3620.53	4157.31	4302.23
Q12906	22	16	194.486	0.168788	1.43373	3	1	Interleukin enhancer-binding factor 3 ILF3 PE=1 SV=3	1567.11	2875.08	2911.98	3129.69	3555.55	3858.61
Q08211	22	16	161.122	0.467949	1.26279	3	1	ATP-dependent RNA helicase A DHX9 PE=1 SV=4	3274.8	7208.54	8509.44	7369.97	7948.26	8665.66
Q14697	19	16	138.801	0.189908	1.46502	3	1	Neutral alpha-glucosidase AB GANAB PE=1 SV=3	1210.92	2569.92	2344.36	2988.73	2957.37	3027.44
P22626	21	15	213.99	0.128631	1.22392	1;2;3	3	Heterogeneous nuclear ribonucleoproteins A2/B1 HNRNPA2B1 PE=1 SV=2	8113.82	9135.12	9849.49	10370.1	10906.1	11890.1
P19338	21	15	210.947	0.575315	1.1285	1;2;3	3	Nucleolin NCL PE=1 SV=3	4490.67	6893.65	7698.25	6921.67	7225.88	7387.17
P18206	23	14	148.153	0.0208979	1.7893	3	1	Vinculin VCL PE=1 SV=4	710.419	990.266	1310.87	1623.91	1827.62	1937.05
P49321	20	14	188.696	0.407383	1.1977	2;3	2	Nuclear autoantigenic sperm protein NASP PE=1 SV=2	3601.45	5462.64	5876.26	5467.2	6242.26	6184.59
P22314	19	14	163.82	0.121922	1.75797	2;3	2	Ubiquitin-like modifier-activating enzyme 1 UBA1 PE=1 SV=3	1357.55	3111.69	3628	4491.6	4622.96	5120.13
Q7KZF4	16	14	126.487	0.287923	1.53898	1;3	2	Staphylococcal nuclease domain-containing protein 1 SND1 PE=1 SV=1	855.094	2727.17	3623.26	3523.25	3642.06	3923.85
P07737	14	14	94.604	0.710319	1.10931	1;3	2	Profilin-1 PFN1 PE=1 SV=2	15753.8	22588.4	20730	19871.7	22444.3	23213.3
P07195	19	13	217.705	0.212929	1.63637	2;3	2	L-lactate dehydrogenase B chain LDHB PE=1 SV=2	3440.72	11897.9	12793.1	13415.7	15540.6	17077.7
P26641	18	13	170.595	0.129165	1.54888	3	1	Elongation factor 1-gamma EEF1G PE=1 SV=3	967.001	1817.96	2429.32	2474.46	2864.3	2737.55
P50990	14	13	112.746	0.162261	1.31937	3	1	T-complex protein 1 subunit theta CCT8 PE=1 SV=4	1718.5	2364.1	2839.93	2753.49	3044.55	3335.31
P62736	35	11	298.985	0.310114	1.3741	1;2;3	3	Actin_ aortic smooth muscle ACTA2 PE=1 SV=1	261.815	375.321	329.661	472.195	413.492	442.793
P08670	15	11	155.036	0.0155095	3.03795	2;3	2	Vimentin VIM PE=1 SV=4	1780.43	4475.04	4956.14	11018	11117.2	11925.1
Q15233	13	11	102.416	0.202108	2.85907	3	1	Non-POU domain-containing octamer-binding protein NONO PE=1 SV=4	991.726	5624.82	6598.28	9947.61	8738.66	19095.8
O14980	13	11	76.0996	0.562898	1.16912	3	1	Exportin-1 XPO1 PE=1 SV=1	269.656	548.99	471.023	466.037	489.683	552.056
P12268	12	11	68.5014	0.318297	2.22209	3	1	Inosine-5'-monophosphate dehydrogenase 2 IMPDH2 PE=1 SV=2	462.895	3608.97	2063.18	6620.22	2179.13	4833.24
Q92841	21	10	152.671	0.0175087	2.38252	3	1	Probable ATP-dependent RNA helicase DDX17 DDX17 PE=1 SV=2	518.782	1151.72	1081.22	1931.11	2338.04	2286.88
P33176	18	10	115.574	0.000660494	1.92347	3	1	Kinesin-1 heavy chain KIF5B PE=1 SV=1	195.905	173.455	191.22	352.153	350.946	375.16
P35606	16	10	91.73	0.133232	1.99171	3	1	Coatomer subunit beta' COPB2 PE=1 SV=2	508.329	1153.87	1851.47	1991.98	1933.51	3072.71
P30041	11	10	115.377	0.219821	1.47191	2;3	2	Peroxiredoxin-6 PRDX6 PE=1 SV=3	1396.34	2970.35	2740.16	3349.73	3700.44	3410.49
P35749	17	9	102.294	0.119026	2.42997	3	1	Myosin-11 MYH11 PE=1 SV=3	1794.72	4142.34	4664.88	6982.56	7376.04	11403.8
P26640	17	9	96.2824	0.214236	2.11787	3	1	Valine--tRNA ligase VARS PE=1 SV=4	1106.76	2355.5	3171.36	3443.97	3207.71	7397.49
Q16531	16	9	106.41	0.16613	1.86593	3	1	DNA damage-binding protein 1 DDB1 PE=1 SV=1	212.918	627.323	685.64	909.652	866.602	1070.93
O43390	16	9	146.785	0.192672	1.59896	3	1	Heterogeneous nuclear ribonucleoprotein R HNRNPR PE=1 SV=1	1367.27	3359.63	3969.4	4491.07	4523.2	4890.72
O43143	16	9	102.378	0.321133	1.5173	3	1	Pre-mRNA-splicing factor ATP-dependent RNA helicase DHX15 DHX15 PE=1 SV=2	2633.64	8367.81	6165.79	8382.1	8057.02	9608.72
Q15459	16	9	97.9312	0.56829	1.22841	3	1	Splicing factor 3A subunit 1 SF3A1 PE=1 SV=1	319.765	637.965	758.105	605.816	724.801	777.127
P53618	13	9	86.0623	0.502465	1.08155	3	1	Coatomer subunit beta COPB1 PE=1 SV=3	965.333	826.525	946.464	909.47	993.22	1058.94
P41250	12	9	89.0641	0.190194	1.78381	3	1	Glycine--tRNA ligase GARS PE=1 SV=3	211.016	473.271	893.063	924.847	911.131	977.715
O75083	12	9	91.2024	0.289025	1.36932	3	1	WD repeat-containing protein 1 WDR1 PE=1 SV=4	949.446	1790.41	1442.2	2091.65	1523.36	2111.58
P61158	11	9	85.8215	0.247217	1.96491	3	1	Actin-related protein 3 ACTR3 PE=1 SV=3	395.249	1840.41	2059.21	2805.65	2514.33	3119.03
P50991	11	9	73.3492	0.763223	1.09948	3	1	T-complex protein 1 subunit delta CCT4 PE=1 SV=4	1174.27	1524.53	1613.91	1410.46	1624.75	1706.53
P09211	10	9	103.489	0.390561	1.5123	1;3	2	Glutathione S-transferase P GSTP1 PE=1 SV=2	5198.54	13216.6	6297.82	12834.8	10648.5	13890.2
P05388	10	9	95.3296	0.594268	1.14162	1;3	2	60S acidic ribosomal protein P0 RPLP0 PE=1 SV=1	2581.33	3985.51	3930.33	3791.71	4123.85	4068.21
P22234	9	9	56.894	0.237853	1.90375	3	1	Multifunctional protein ADE2 PAICS PE=1 SV=3	1209.52	4392.85	5538.37	5724.57	7064.52	8420.15
P53675	19	8	132.623	0.0808454	1.73257	3	1	Clathrin heavy chain 2 CLTCL1 PE=1 SV=2	257.351	416.41	353.812	571.033	542.262	667.05
Q92945	16	8	161.09	0.494155	1.30539	3	1	Far upstream element-binding protein 2 KHSRP PE=1 SV=4	1143.37	1892.95	2103.22	1989.22	2498.05	2221.84
P25205	14	8	88.7394	0.271769	4.17226	3	1	DNA replication licensing factor MCM3 MCM3 PE=1 SV=3	441.815	578.04	883.95	767.22	6199.62	976.318
Q96AE4	13	8	99.7282	0.00151199	1.66731	3	1	Far upstream element-binding protein 1 FUBP1 PE=1 SV=3	618.579	711.516	759.576	1106.96	1192.96	1184.2
P17987	12	8	100.927	0.00076726	2.09955	3	1	T-complex protein 1 subunit alpha TCP1 PE=1 SV=1	971.515	813.684	1111	2007.2	1824.13	2249.38
P12429	11	8	74.9963	0.277574	1.48235	3	1	Annexin A3 ANXA3 PE=1 SV=3	1439.93	2488.9	1823.95	2950.78	2829.35	2747.5
Q9HC35	11	8	68.597	0.314469	1.26025	3	1	Echinoderm microtubule-associated protein-like 4 EML4 PE=1 SV=3	420.298	457.073	533.152	519.999	656.463	601.148
Q1KMD3	10	8	79.001	0.183655	1.62098	3	1	Heterogeneous nuclear ribonucleoprotein U-like protein 2 HNRNPUL2 PE=1 SV=1	155.473	428.921	382.696	495.568	534.434	537.636
Q9Y6C2	10	8	68.2725	0.228621	1.66118	3	1	EMILIN-1 EMILIN1 PE=1 SV=2	486.794	1677.24	1472.43	1960.59	1945.69	2134.54
Q6P2Q9	9	8	61.6731	0.307391	1.15448	3	1	Pre-mRNA-processing-splicing factor 8 PRPF8 PE=1 SV=2	266.329	335.877	338.051	391.728	326.55	367.234
P12814	28	7	197.033	0.145136	1.28278	3	1	Alpha-actinin-1 ACTN1 PE=1 SV=2	603.193	752.954	814.627	886.951	902.774	994.892
P15311	23	7	191.272	0.00456671	1.86229	1;3	2	Ezrin EZR PE=1 SV=4	1010.36	1267.8	1137.24	2149.05	1834.27	2377.13
O75369	14	7	75.9418	0.474571	1.31824	3	1	Filamin-B FLNB PE=1 SV=2	100.15	624.683	408.133	500.013	506.608	486.897
Q13263	11	7	77.0858	0.228576	1.36749	3	1	Transcription intermediary factor 1-beta TRIM28 PE=1 SV=5	1203.39	1641	1439.34	1456.98	1993.75	2407.25
O15067	10	7	57.3556	0.0493831	1.78082	3	1	Phosphoribosylformylglycinamidine synthase PFAS PE=1 SV=4	390.491	583.639	578.093	767.782	824.485	1171.96
P08758	10	7	87.9917	0.226637	1.59988	3	1	Annexin A5 ANXA5 PE=1 SV=2	726.496	1942.5	2110.53	2357.11	2470.97	2818.61
Q9UMS4	9	7	66.5164	0.266095	1.90987	3	1	Pre-mRNA-processing factor 19 PRPF19 PE=1 SV=1	111.432	981.212	1361.81	1381.75	1587.94	1717.98
Q9UQE7	9	7	47.8696	0.33024	1.25802	3	1	Structural maintenance of chromosomes protein 3 SMC3 PE=1 SV=2	155.345	256.305	240.344	242.728	274.815	302.678
P25398	7	7	86.3001	0.393705	1.49417	3	1	40S ribosomal protein S12 RPS12 PE=1 SV=3	419.909	2794.99	2908.6	2914.35	3039.92	3195.27
P17844	16	6	119.713	0.095085	1.76887	2;3	2	Probable ATP-dependent RNA helicase DDX5 DDX5 PE=1 SV=1	620.253	1631.39	1297.62	2006.31	2149.92	2121.95
P11586	12	6	82.2831	0.330178	1.16831	3	1	C-1-tetrahydrofolate synthase_ cytoplasmic MTHFD1 PE=1 SV=3	421.263	603.325	605.123	634.932	656.39	612.689
Q9UKV3	11	6	55.7055	0.189624	2.42703	3	1	Apoptotic chromatin condensation inducer in the nucleus ACIN1 PE=1 SV=2	440.505	1125.61	1252.46	1953.1	1722.18	3165.48
Q9UNF1	10	6	57.4356	0.13873	1.19797	2;3	2	Melanoma-associated antigen D2 MAGED2 PE=1 SV=2	1109.62	1239.89	1206.53	1596.25	1405.85	1257.93
Q15020	10	6	49.4558	0.314244	1.83959	3	1	Squamous cell carcinoma antigen recognized by T-cells 3 SART3 PE=1 SV=1	344.694	2379.78	3336.87	3610.54	3167.64	4372.19
P31939	8	6	55.5519	0.210526	1.66572	3	1	Bifunctional purine biosynthesis protein PURH ATIC PE=1 SV=3	171.373	551.641	828.409	782.457	842.766	959.006
P26368	8	6	61.6984	0.24671	1.49794	3	1	Splicing factor U2AF 65 kDa subunit U2AF2 PE=1 SV=4	1047.81	1368.76	1249.98	1722.07	1609.77	2160.46
P53999	8	6	75.1801	0.35949	1.23645	2;3	2	Activated RNA polymerase II transcriptional coactivator p15 SUB1 PE=1 SV=3	2819.78	1955.96	2025.22	2978.11	2424.65	3006.27
Q9HB07	7	6	57.8479	0.0235386	1.96043	3	1	UPF0160 protein MYG1_ mitochondrial C12orf10 PE=1 SV=2	943.851	1610.12	1663.17	2766.29	2830.32	2670.8
Q12904	7	6	45.5123	0.250352	1.40683	3	1	Aminoacyl tRNA synthase complex-interacting multifunctional protein 1 AIMP1 PE=1 SV=2	518.408	974.864	1188.91	1077.87	1313.36	1382.14
Q14444	7	6	58.0207	0.448097	1.46074	3	1	Caprin-1 CAPRIN1 PE=1 SV=2	1113.08	1071.72	1112.55	1360.65	1709.94	1745.99
O15355	7	6	41.6266	0.5243	1.21016	3	1	Protein phosphatase 1G PPM1G PE=1 SV=1	1257.82	2018.49	1877.32	2048.98	2157.29	2030.44
P46776	6	6	54.4714	0.395367	1.26349	3	1	60S ribosomal protein L27a RPL27A PE=1 SV=2	2005.5	3739.92	3802.99	3893.28	4210.82	3960.18
P60842	17	5	159.404	0.039397	2.43673	3	1	Eukaryotic initiation factor 4A-I EIF4A1 PE=1 SV=1	1188.54	3752.72	3294.44	6612.79	6712.14	6743.28
P31943	16	5	163.911	0.260642	1.45965	1;2;3	3	Heterogeneous nuclear ribonucleoprotein H HNRNPH1 PE=1 SV=4	3819.61	7477.12	7229.39	7699.43	9203.21	10139.1
P31150	14	5	90.1549	0.0856626	1.52303	3	1	Rab GDP dissociation inhibitor alpha GDI1 PE=1 SV=2	293.192	480.331	563.065	619.181	647.723	768.766
P31946	10	5	128.683	0.616524	1.22589	3	1	14-3-3 protein beta/alpha YWHAB PE=1 SV=3	2835.61	7286.76	7127.73	7754.85	5749.17	7642.68
P23528	10	5	101.91	0.682172	1.2007	1;2;3	3	Cofilin-1 CFL1 PE=1 SV=3	10550.5	27931.2	21035.9	24259.5	19395.3	27808.2
Q14192	9	5	70.985	0.124183	2.26383	3	1	Four and a half LIM domains protein 2 FHL2 PE=1 SV=3	68.0617	235.085	304.031	389.983	492.984	491.579
Q9UFH2	9	5	49.3434	0.270545	1.29852	3	1	Dynein heavy chain 17_ axonemal DNAH17 PE=1 SV=2	510.033	635.141	541.164	662.281	710.067	817.398
Q9H307	9	5	58.8854	0.352094	1.50707	3	1	Pinin PNN PE=1 SV=4	393.922	845.711	722.299	793.54	1399.42	763.801
P49591	8	5	63.2622	0.16056	1.7098	3	1	Serine--tRNA ligase_ cytoplasmic SARS PE=1 SV=3	475.318	922.52	1156.83	1368.09	1259.23	1740.65
P00750	8	5	43.0098	0.506557	1.21805	3	1	Tissue-type plasminogen activator PLAT PE=1 SV=1	178.735	356.194	310.982	368.335	304.019	358.012
P84103	7	5	46.7447	0.104128	1.90056	3	1	Serine/arginine-rich splicing factor 3 SRSF3 PE=1 SV=1	166.637	384.422	542.452	684.6	747.458	646.22
Q9Y6G9	7	5	38.7705	0.16255	1.55151	3	1	Cytoplasmic dynein 1 light intermediate chain 1 DYNC1LI1 PE=1 SV=3	233.178	520.303	596.408	649.99	716.707	727.665
P56537	7	5	53.4149	0.467969	1.23537	3	1	Eukaryotic translation initiation factor 6 EIF6 PE=1 SV=1	632.898	438.341	430.54	537.347	654.092	663.819
Q14152	6	5	49.6674	0.0427611	1.54151	3	1	Eukaryotic translation initiation factor 3 subunit A EIF3A PE=1 SV=1	255.817	384.224	434.015	541.89	536.55	577.23
Q92499	6	5	54.256	0.210628	2.40019	3	1	ATP-dependent RNA helicase DDX1 DDX1 PE=1 SV=2	2431.37	5733.24	6753.32	9215.43	9381.77	17208.6
P22307	6	5	43.8623	0.403547	1.46618	3	1	Non-specific lipid-transfer protein SCP2 PE=1 SV=2	3559.75	7250.59	7023.88	7763.95	9065.02	9319.27
P33316	5	5	46.8494	0.324303	1.41427	3	1	Deoxyuridine 5'-triphosphate nucleotidohydrolase_ mitochondrial DUT PE=1 SV=4	1057.47	2202.07	2234.31	2452.05	2405.2	2912.54
Q07020	5	5	52.6867	0.785295	1.08311	3	1	60S ribosomal protein L18 RPL18 PE=1 SV=2	2251.92	3763.54	3494.43	3067.11	3332.36	3900.79
P84090	5	5	40.8508	0.876994	1.12693	3	1	Enhancer of rudimentary homolog ERH PE=1 SV=1	509.271	560.198	375.454	538.19	488.222	601.921
P50395	14	4	109.24	0.00564401	1.98727	3	1	Rab GDP dissociation inhibitor beta GDI2 PE=1 SV=2	307.908	470.532	504.885	807.576	821.945	920.787
P09493	9	4	57.2455	0.116393	1.29319	3	1	Tropomyosin alpha-1 chain TPM1 PE=1 SV=2	700.621	839.667	879.135	970.839	1099.35	1058.58
Q9UHD8	9	4	67.7236	0.221432	1.64741	3	1	Septin-9 SEPT9 PE=1 SV=2	171.72	646.547	590.196	704.628	803.022	812.659
P27635	8	4	74.2358	0.398541	1.32704	3	1	60S ribosomal protein L10 RPL10 PE=1 SV=4	738.367	1758.52	1896.36	1774.87	1896.97	2158.17
P33240	8	4	48.0087	0.40974	1.29116	3	1	Cleavage stimulation factor subunit 2 CSTF2 PE=1 SV=1	107.157	140.098	206.999	153.667	220.712	212.135
Q15942	7	4	56.7664	0.00750471	3.20106	3	1	Zyxin ZYX PE=1 SV=1	257.24	132.011	206.661	636.937	603.669	666.943
O43399	7	4	48.159	0.566446	1.17205	3	1	Tumor protein D54 TPD52L2 PE=1 SV=2	1057.73	1205.28	1498.09	1326	1533.14	1549.05
P09429	6	4	66.4581	0.057851	1.43952	3	1	High mobility group protein B1 HMGB1 PE=1 SV=3	8256.59	9879.3	12095.9	13653.2	14838.6	15027.5
P07384	6	4	30.364	0.0969312	2.09289	3	1	Calpain-1 catalytic subunit CAPN1 PE=1 SV=1	54.3579	175.215	170.345	234.073	284.686	318.225
Q13404	6	4	52.4958	0.110883	1.62813	3	1	Ubiquitin-conjugating enzyme E2 variant 1 UBE2V1 PE=1 SV=2	348.484	401.667	445.019	541.235	682.429	722.226
Q9Y6I3	6	4	40.4295	0.198798	1.8707	3	1	Epsin-1 EPN1 PE=1 SV=2	90.0698	381.751	444.904	554.181	491.662	669.075
P01023	6	4	46.5315	0.235302	1.96402	3	1	Alpha-2-macroglobulin A2M PE=1 SV=3	345.168	1104.22	1481.8	1131.66	2424.25	2201.01
Q15124	6	4	34.7393	0.244204	1.37963	3	1	Phosphoglucomutase-like protein 5 PGM5 PE=1 SV=2	850.862	1317.24	1641.72	1658.34	1479.34	2118.46
P51610	6	4	45.4821	0.427144	1.69436	3	1	Host cell factor 1 HCFC1 PE=1 SV=2	546.274	256.209	1271	1301.58	1416.28	795.37
P13693	6	4	66.7106	0.452287	1.26881	3	1	Translationally-controlled tumor protein TPT1 PE=1 SV=1	3752.54	7800.24	8474.19	8383.29	7946.13	9080.98
P30040	6	4	38.622	0.796138	1.13082	3	1	Endoplasmic reticulum resident protein 29 ERP29 PE=1 SV=4	518.108	422.142	319.835	473.115	464.782	487.029
Q99536	5	4	29.2856	0.00275706	1.44138	3	1	Synaptic vesicle membrane protein VAT-1 homolog VAT1 PE=1 SV=2	563.707	542.181	653.837	896.613	789.457	850.357
Q9Y678	5	4	25.3155	0.141907	1.57665	3	1	Coatomer subunit gamma-1 COPG1 PE=1 SV=1	351.403	751.068	694.96	861.531	946.76	1025.63
Q12905	5	4	50.3619	0.345805	1.43878	3	1	Interleukin enhancer-binding factor 2 ILF2 PE=1 SV=2	1278.52	3928.95	4031.44	4252.02	4434.84	4605.88
Q14240	16	3	145.102	0.0173821	2.11948	3	1	Eukaryotic initiation factor 4A-II EIF4A2 PE=1 SV=2	432.4	877.039	852.553	1504.55	1513.22	1564.51
P35241	13	3	98.3182	0.109103	1.51768	1;3	2	Radixin RDX PE=1 SV=1	228.621	369.05	320.898	476.209	470.917	446.964
Q16643	9	3	65.8668	0.0207598	1.57095	3	1	Drebrin DBN1 PE=1 SV=4	170.731	164.142	124.821	266.67	237.859	217.625
P06493	7	3	63.7858	0.00172849	1.55572	3	1	Cyclin-dependent kinase 1 CDK1 PE=1 SV=3	1036.52	1171.23	1104.94	1616.77	1607.37	1929.49
P11216	7	3	39.1854	0.0958106	1.78775	3	1	Glycogen phosphorylase_ brain form PYGB PE=1 SV=5	135.555	297.756	343.405	424.7	486.458	477.419
Q14203	7	3	38.365	0.618469	1.63914	3	1	Dynactin subunit 1 DCTN1 PE=1 SV=3	76.318	73.5488	90.9803	70.2908	239.667	84.8244
O94776	6	3	39.7731	0.091108	1.65967	3	1	Metastasis-associated protein MTA2 MTA2 PE=1 SV=1	41.7157	61.8984	86.6596	96.8914	125.964	92.9354
Q9BPU6	6	3	42.9794	0.157906	1.94549	3	1	Dihydropyrimidinase-related protein 5 DPYSL5 PE=1 SV=1	47.4789	181.926	174.374	262.195	271.658	251.695
Q16576	6	3	52.5226	0.31614	1.22521	3	1	Histone-binding protein RBBP7 RBBP7 PE=1 SV=1	1714.01	1868.73	2330.59	1898.7	2533.8	2812.56
Q32P28	6	3	37.4579	0.321348	1.79112	3	1	Prolyl 3-hydroxylase 1 P3H1 PE=1 SV=2	50.6196	782.199	695.204	971.993	839.558	925.322
Q14847	5	3	39.6621	0.116226	1.7576	3	1	LIM and SH3 domain protein 1 LASP1 PE=1 SV=2	1047.01	2571.13	2970.78	3684.54	3812.66	4083.47
P23381	5	3	26.5925	0.125431	4.06654	3	1	Tryptophan--tRNA ligase_ cytoplasmic WARS PE=1 SV=2	50.8549	300.545	563.738	1239.2	806.554	1675.68
Q8WVV9	5	3	43.6918	0.24009	1.48581	3	1	Heterogeneous nuclear ribonucleoprotein L-like HNRNPLL PE=1 SV=1	324.036	368.786	498.528	390.825	621.711	757.589
O43852	5	3	50.2913	0.320634	1.5285	3	1	Calumenin CALU PE=1 SV=2	403.165	1026.15	1174.92	1680.84	989.393	1310.32
Q9Y2X3	4	3	38.4681	0.0135227	1.74661	3	1	Nucleolar protein 58 NOP58 PE=1 SV=1	617.677	688.596	503.722	876.851	1038.81	1245.7
Q96KR1	4	3	20.3497	0.120953	1.72782	3	1	Zinc finger RNA-binding protein ZFR PE=1 SV=2	43.7739	114.862	121.958	151.701	163.078	170.038
P20073	4	3	28.8718	0.122417	1.40754	3	1	Annexin A7 ANXA7 PE=1 SV=3	560.497	762.904	1138.56	1087.82	1200.35	1177.15
P10619	4	3	22.8415	0.12581	1.63415	3	1	Lysosomal protective protein CTSA PE=1 SV=2	501.134	893.812	613.105	1141.95	982.695	1156.81
P40937	4	3	32.5551	0.271017	2.5708	3	1	Replication factor C subunit 5 RFC5 PE=1 SV=1	1730.31	7632.33	10752.5	17468.8	10953.8	23289.3
Q9H4E7	4	3	19.7563	0.310238	1.69817	3	1	Differentially expressed in FDCP 6 homolog DEF6 PE=1 SV=1	1359.74	9585.3	13542.6	12169.5	14164.7	15249.9
P55209	3	3	28.539	0.0473483	1.4191	3	1	Nucleosome assembly protein 1-like 1 NAP1L1 PE=1 SV=1	3425.75	4205.65	4346.19	5298.41	5538.44	6160.55
Q9UBC2	3	3	15.7264	0.0678987	2.48522	3	1	Epidermal growth factor receptor substrate 15-like 1 EPS15L1 PE=1 SV=1	35.1347	78.6007	209.855	246.782	285.94	271.47
Q9Y575	3	3	20.5787	0.0805467	2.69997	3	1	Ankyrin repeat and SOCS box protein 3 ASB3 PE=1 SV=1	360.575	1631.98	1514.97	3391.42	2637.45	3441.32
O75368	3	3	24.2229	0.10443	1.39968	3	1	SH3 domain-binding glutamic acid-rich-like protein SH3BGRL PE=1 SV=1	247.79	255.342	309.105	358.093	375.056	403.723
P02774	3	3	16.1875	0.206728	3.08728	3	1	Vitamin D-binding protein GC PE=1 SV=1	35.245	168.144	310.443	433.099	334.073	819.171
Q07960	3	3	17.6054	0.267503	1.68535	3	1	Rho GTPase-activating protein 1 ARHGAP1 PE=1 SV=1	264.037	1182.51	1569.31	1379.57	2040.74	1662.45
Q9Y2L1	3	3	22.4986	0.399862	1.41596	3	1	Exosome complex exonuclease RRP44 DIS3 PE=1 SV=2	25.2988	125.179	119.59	141.667	116.562	124.177
P84098	3	3	28.7907	0.489529	1.19393	3	1	60S ribosomal protein L19 RPL19 PE=1 SV=1	889.844	1568.33	1760.66	1604.05	1772.01	1660.94
P13639	36	29	345.696	0.268889	1.35399	1;3	2	Elongation factor 2 EEF2 PE=1 SV=4	7107.04	11744.6	12731	12657.1	14296.9	13752.4
P78527	40	28	251.329	0.565368	1.19331	3	1	DNA-dependent protein kinase catalytic subunit PRKDC PE=1 SV=3	927.152	2293.36	2161.33	1995.72	2107.54	2192.51
Q05682	19	19	160.676	0.284868	1.41762	2;3	2	Caldesmon CALD1 PE=1 SV=3	2676.8	5631.74	6545.22	6736.47	6472.54	7285.43
Q00341	29	16	195.923	0.270896	1.43786	3	1	Vigilin HDLBP PE=1 SV=2	508.755	568.903	899.596	707.281	771.331	813.077
P55060	18	15	136.153	0.369112	1.32252	2;3	2	Exportin-2 CSE1L PE=1 SV=3	960.923	2209.14	2445.43	2595.11	2233.55	2132.24
P31948	19	14	210.067	0.314986	1.39897	3	1	Stress-induced-phosphoprotein 1 STIP1 PE=1 SV=1	1374.69	3718	4515.09	4242.97	4292.53	4797.48
P36578	18	14	162.47	0.367727	1.40965	1;3	2	60S ribosomal protein L4 RPL4 PE=1 SV=5	1415.53	4403.14	5439.8	5070.68	4821.49	5063.7
Q14974	13	12	91.3234	0.593893	1.31805	3	1	Importin subunit beta-1 KPNB1 PE=1 SV=2	281.592	1250.45	1409.89	1290.69	776.384	1046.24
Q01469	12	11	124.906	0.197624	1.68421	3	1	Fatty acid-binding protein_ epidermal FABP5 PE=1 SV=3	2932.87	5973.71	7455.66	8681.31	8740.79	8962.85
P08238	32	10	315.864	0.493458	1.25148	1;3	2	Heat shock protein HSP 90-beta HSP90AB1 PE=1 SV=4	11863.8	23344.6	23164	21124.1	22626.2	22985.4
P33992	16	10	110.828	0.681943	1.09657	3	1	DNA replication licensing factor MCM5 MCM5 PE=1 SV=5	748.59	965.023	1248.3	980.288	1065.85	1032.75
P43243	14	10	99.3163	0.22869	1.4075	3	1	Matrin-3 MATR3 PE=1 SV=2	354.175	365.365	548.493	335.85	479.373	569.15
P54577	13	10	122.94	0.406832	1.2559	3	1	Tyrosine--tRNA ligase_ cytoplasmic YARS PE=1 SV=4	813.353	1591.84	1656.58	1487.38	1371.42	1483.53
P48643	12	10	105.262	0.0384766	1.50763	3	1	T-complex protein 1 subunit epsilon CCT5 PE=1 SV=1	1364.58	1949.17	2246.82	2408.83	2900.99	2788.89
P18124	12	10	127.641	0.312555	1.44636	1;3	2	60S ribosomal protein L7 RPL7 PE=1 SV=1	406.327	1325.56	1421.95	1406.53	1438.18	1533.06
P23396	12	10	115.252	0.563192	1.11719	1;2;3	3	40S ribosomal protein S3 RPS3 PE=1 SV=2	3347.03	4224.83	4945.86	3853.46	4693.89	3991.85
P33991	17	9	120.684	0.217228	1.30051	3	1	DNA replication licensing factor MCM4 MCM4 PE=1 SV=5	791.306	1090.16	1345.24	1137.31	1217.97	1261.88
Q8WUM4	13	9	74.1412	0.200783	1.51934	3	1	Programmed cell death 6-interacting protein PDCD6IP PE=1 SV=1	543.193	1288.92	1223.22	1219.13	1415.55	1624.58
Q06210	13	9	88.8966	0.425092	1.16789	3	1	Glutamine--fructose-6-phosphate aminotransferase [isomerizing] 1 GFPT1 PE=1 SV=3	886.798	1124.4	1302.32	1351.27	1222.88	1251.47
P62424	11	9	94.9557	0.194476	1.3237	3	1	60S ribosomal protein L7a RPL7A PE=1 SV=2	2696.01	3352.34	4877.13	3990.54	5087.94	5319.57
Q9Y696	11	9	89.4142	0.507193	1.25457	3	1	Chloride intracellular channel protein 4 CLIC4 PE=1 SV=4	322.647	743.188	892.457	919.236	707.7	691.314
P15121	9	9	91.5317	0.751941	1.16265	3	1	Aldose reductase AKR1B1 PE=1 SV=3	2099.94	2729.32	1876.39	2350.81	2362.22	2657.03
P45974	17	8	114.753	0.0678646	1.43254	3	1	Ubiquitin carboxyl-terminal hydrolase 5 USP5 PE=1 SV=2	670.948	910.629	965.273	908.496	1281.94	1351.83
Q99460	13	8	99.5506	0.169055	1.30396	3	1	26S proteasome non-ATPase regulatory subunit 1 PSMD1 PE=1 SV=2	670.467	741.138	917.882	852.827	988.551	1066
Q02790	12	8	85.9594	0.66863	1.14264	3	1	Peptidyl-prolyl cis-trans isomerase FKBP4 FKBP4 PE=1 SV=3	858.627	1265.21	1438.04	1182.79	1228.39	1215.82
Q9UQ35	10	8	52.7459	0.698574	1.11973	3	1	Serine/arginine repetitive matrix protein 2 SRRM2 PE=1 SV=2	1131.74	818.118	829.125	803.686	1099.17	1115.66
Q96P70	9	8	50.6846	0.163098	1.36753	3	1	Importin-9 IPO9 PE=1 SV=3	509.583	753.744	896.44	751.805	771.086	808.835
P35611	9	8	51.0303	0.163257	1.62134	3	1	Alpha-adducin ADD1 PE=1 SV=2	498.519	1175.49	1343.79	1286.45	1372.1	1411.66
P14866	14	7	104.549	0.217988	1.53528	3	1	Heterogeneous nuclear ribonucleoprotein L HNRNPL PE=1 SV=2	992.696	1546.35	1960.4	1638.38	2050.76	2615.44
P34932	13	7	81.9585	0.968082	1.0609	3	1	Heat shock 70 kDa protein 4 HSPA4 PE=1 SV=4	456.9	459.549	399.982	430.309	459.194	483.312
P04075	11	7	133.855	0.219296	1.39798	1;3	2	Fructose-bisphosphate aldolase A ALDOA PE=1 SV=2	5238.62	7709.69	9039.73	8226.42	9798.2	9573.05
P43246	10	7	73.701	0.356049	1.28901	3	1	DNA mismatch repair protein Msh2 MSH2 PE=1 SV=1	392.648	776.062	942.34	992.971	798.062	929.25
P62195	10	7	67.9767	0.370836	1.26808	3	1	26S protease regulatory subunit 8 PSMC5 PE=1 SV=1	448.351	667.576	848.313	600.565	733.924	792.705
P16152	9	7	82.817	0.190138	1.44297	3	1	Carbonyl reductase [NADPH] 1 CBR1 PE=1 SV=3	1054.22	1735.05	1930.22	1835.22	1961.16	2322.04
O60664	9	7	69.7112	0.540793	1.2361	3	1	Perilipin-3 PLIN3 PE=1 SV=3	591.057	1293.17	1783.72	1337.58	1464.37	1436.41
P46777	8	7	69.5242	0.279237	1.44796	3	1	60S ribosomal protein L5 RPL5 PE=1 SV=3	1016.46	2599.25	2915.11	2794.6	2733.79	3049.65
Q9HB71	8	7	79.2121	0.662483	1.19015	3	1	Calcyclin-binding protein CACYBP PE=1 SV=2	371.845	1126.19	1051.64	970.652	834.013	918.987
P46778	7	7	83.6017	0.508544	1.14975	3	1	60S ribosomal protein L21 RPL21 PE=1 SV=2	1752.44	2305.53	3033.14	2548.68	2304.89	2375.41
P42704	10	6	59.7938	0.378635	1.5981	3	1	Leucine-rich PPR motif-containing protein_ mitochondrial LRPPRC PE=1 SV=3	160.465	1046.97	1031.74	1018.49	1037.72	1295.55
P43034	9	6	64.6247	0.14154	1.343	3	1	Platelet-activating factor acetylhydrolase IB subunit alpha PAFAH1B1 PE=1 SV=2	684.37	820.669	921.246	924.948	881.723	1189.43
Q99961	9	6	71.1315	0.323196	1.33261	3	1	Endophilin-A2 SH3GL1 PE=1 SV=1	640.111	1282.59	1421.02	1397.84	1400.82	1654.27
Q99798	9	6	54.3236	0.478679	1.74039	3	1	Aconitate hydratase_ mitochondrial ACO2 PE=1 SV=2	129.862	418.571	743.106	528.297	555.284	610.959
P18669	9	6	80.5591	0.6821	1.32584	3	1	Phosphoglycerate mutase 1 PGAM1 PE=1 SV=2	577.914	2154.26	1590.82	1758.25	1952.4	1781.21
P07711	8	6	48.6789	0.0332509	1.57901	3	1	Cathepsin L1 CTSL PE=1 SV=2	831.274	1166.8	1156.47	994.969	913.718	1402.01
P23921	8	6	51.6912	0.050104	1.61976	3	1	Ribonucleoside-diphosphate reductase large subunit RRM1 PE=1 SV=1	720.323	811.619	1269.43	1140.48	1391.93	1523.74
Q9BZZ5	7	6	44.3668	0.317205	1.77316	3	1	Apoptosis inhibitor 5 API5 PE=1 SV=3	57.3585	792.445	981.357	920.491	1103.49	1187.43
P62917	7	6	55.0636	0.67411	1.08003	1;3	2	60S ribosomal protein L8 RPL8 PE=1 SV=2	1264.97	1483.46	1593.2	1633.03	1680.18	1307
Q13098	6	6	31.4648	0.416545	1.16577	3	1	COP9 signalosome complex subunit 1 GPS1 PE=1 SV=4	385.411	362.73	477.414	385.395	530.732	502.249
P29692	6	6	50.3434	0.448958	1.18346	3	1	Elongation factor 1-delta EEF1D PE=1 SV=5	1900.67	2214.28	2540.84	2109.41	2646.44	2790.25
Q96QK1	9	5	48.53	0.144654	1.3459	3	1	Vacuolar protein sorting-associated protein 35 VPS35 PE=1 SV=2	475.679	603.768	862.495	652.552	642.349	691.072
Q16352	8	5	60.7955	0.129425	1.28768	3	1	Alpha-internexin INA PE=1 SV=2	196.9	261.754	315.44	304.533	289.671	310.459
P38606	8	5	43.3256	0.609473	1.30259	3	1	V-type proton ATPase catalytic subunit A ATP6V1A PE=1 SV=2	122.214	341.157	580.33	382.569	328.647	403.015
Q15691	7	5	66.6511	0.22114	1.66353	3	1	Microtubule-associated protein RP/EB family member 1 MAPRE1 PE=1 SV=3	133.937	491.6	606.379	676.229	665.836	689.131
P47756	7	5	55.765	0.897023	1.07921	3	1	F-actin-capping protein subunit beta CAPZB PE=1 SV=4	800.853	1457.99	1264.78	1107.7	1222.05	1398.94
P62750	6	5	55.4229	0.135198	1.56307	3	1	60S ribosomal protein L23a RPL23A PE=1 SV=1	597.581	1030.22	1224.13	1159.79	1183.84	1535.48
O15371	6	5	34.5897	0.526815	1.16962	3	1	Eukaryotic translation initiation factor 3 subunit D EIF3D PE=1 SV=1	455.376	680.881	642.506	605.485	684.037	717.486
Q9GZV4	5	5	58.2861	0.232974	1.27824	3	1	Eukaryotic translation initiation factor 5A-2 EIF5A2 PE=1 SV=3	3415.91	4285.15	5042.88	4536.3	4370.39	4452.93
E9PAV3	9	4	69.8159	0.24788	1.48896	3	1	Nascent polypeptide-associated complex subunit alpha_ muscle-specific form NACA PE=1 SV=1	1396.09	1936.11	2963.59	1983.57	2974.42	3376.35
P62820	8	4	63.6095	0.399684	1.62455	3	1	Ras-related protein Rab-1A RAB1A PE=1 SV=3	2901.96	1297.9	6277.28	4057.92	3119.95	3652.35
Q8WWM7	7	4	43.4407	0.233662	1.27534	3	1	Ataxin-2-like protein ATXN2L PE=1 SV=2	204.53	313.586	354.789	385.76	333.541	319.348
P07858	7	4	51.7299	0.539086	1.33844	3	1	Cathepsin B CTSB PE=1 SV=3	92.1339	416.282	411.598	352.287	358.157	353.726
P24666	6	4	46.7558	0.240536	2.15096	3	1	Low molecular weight phosphotyrosine protein phosphatase ACP1 PE=1 SV=3	134.146	846.123	979.254	1321.11	1109.85	1417.64
P40222	6	4	35.445	0.367989	1.61813	3	1	Alpha-taxilin TXLNA PE=1 SV=3	16.4553	235.38	766.874	413.207	440.546	503.402
Q10567	6	4	30.2565	0.427457	1.59422	3	1	AP-1 complex subunit beta-1 AP1B1 PE=1 SV=2	10.443	330.711	401.21	306.793	346.266	426.314
P62826	6	4	37.8213	0.556083	1.23546	3	1	GTP-binding nuclear protein Ran RAN PE=1 SV=3	1311.43	2107.67	2131.12	2024.53	2090.16	2692.5
P62140	6	4	50.1982	0.725308	1.15651	3	1	Serine/threonine-protein phosphatase PP1-beta catalytic subunit PPP1CB PE=1 SV=3	1327.99	2712.1	1963.44	2650.78	1798.94	2093.75
P21266	6	4	36.6778	0.766495	1.07459	3	1	Glutathione S-transferase Mu 3 GSTM3 PE=1 SV=3	884.79	1189.27	1556.04	1327.74	1246.1	1263.56
P14868	5	4	27.0173	0.230858	1.1265	3	1	Aspartate--tRNA ligase_ cytoplasmic DARS PE=1 SV=2	322.466	331.59	386.236	367.684	377.401	391.98
Q5VVW2	5	4	29.0905	0.336292	2.53578	3	1	GTPase-activating Rap/Ran-GAP domain-like protein 3 GARNL3 PE=2 SV=2	62.9797	92.6171	103.385	249.508	193.395	112.975
Q9UNM6	5	4	51.809	0.417323	1.24937	3	1	26S proteasome non-ATPase regulatory subunit 13 PSMD13 PE=1 SV=2	403.902	702.93	875.172	772.249	774.837	787.528
Q99873	5	4	27.0361	0.447282	1.45218	3	1	Protein arginine N-methyltransferase 1 PRMT1 PE=1 SV=2	42.2177	357.979	430.301	345.111	427.321	393.94
Q9Y266	5	4	35.9501	0.569062	1.22167	3	1	Nuclear migration protein nudC NUDC PE=1 SV=1	344.851	1172.72	1199.14	1035.81	1086.47	1190.76
P08708	5	4	56.1749	0.591544	1.17237	3	1	40S ribosomal protein S17 RPS17 PE=1 SV=2	534.74	1122.4	1377.21	1189.31	1103.03	1190.47
P15170	5	4	30.1306	0.776338	1.12214	3	1	Eukaryotic peptide chain release factor GTP-binding subunit ERF3A GSPT1 PE=1 SV=1	410.365	737.893	688.52	648.348	634.331	754.702
Q7L9L4	4	4	22.9969	0.307157	1.42926	3	1	MOB kinase activator 1B MOB1B PE=1 SV=3	214.32	473.064	586.084	555.806	476.704	492.521
Q12931	10	3	72.1386	0.458684	1.27749	3	1	Heat shock protein 75 kDa_ mitochondrial TRAP1 PE=1 SV=3	273.229	358.876	421.117	361.644	455.366	482.354
P55884	8	3	44.0555	0.253994	2.40503	3	1	Eukaryotic translation initiation factor 3 subunit B EIF3B PE=1 SV=3	103.43	531.942	791.32	816.87	867.269	1666.84
P09972	8	3	65.4136	0.296102	1.33766	3	1	Fructose-bisphosphate aldolase C ALDOC PE=1 SV=2	932.873	1455.15	1772.57	1592.06	1698.99	1578.02
P13929	8	3	59.4203	0.815939	1.10515	3	1	Beta-enolase ENO3 PE=1 SV=5	1165.4	1608.81	2482.5	1493.23	1960.41	1921.66
Q99614	5	3	27.7804	0.237057	1.56369	3	1	Tetratricopeptide repeat protein 1 TTC1 PE=1 SV=1	181.901	393.236	521.062	362.341	401.146	391.047
Q9Y3U8	5	3	33.2661	0.429579	1.53392	3	1	60S ribosomal protein L36 RPL36 PE=1 SV=3	15.8704	80.9654	79.263	90.8978	50.8432	57.445
P52209	5	3	54.077	0.613263	1.15476	3	1	6-phosphogluconate dehydrogenase_ decarboxylating PGD PE=1 SV=3	756.003	1269.08	1437.51	1269.05	1182.31	1422.31
Q96KP4	4	3	24.5359	0.138773	1.23347	3	1	Cytosolic non-specific dipeptidase CNDP2 PE=1 SV=2	252.939	215.585	266.123	239.199	278.922	302.481
Q99497	4	3	40.5687	0.338369	1.27188	3	1	Protein DJ-1 PARK7 PE=1 SV=2	1569.27	2573.06	2814.34	2620.29	3003.41	2800.64
Q9BY42	4	3	22.5155	0.404711	1.19586	3	1	Protein RTF2 homolog RTFDC1 PE=1 SV=3	735.685	1182.63	1398.1	1306.72	1221.55	1426.38
O60832	4	3	26.0293	0.464331	1.40292	3	1	H/ACA ribonucleoprotein complex subunit 4 DKC1 PE=1 SV=3	20.1632	272.249	289.533	254.443	265.485	265.399
Q16630	4	3	30.576	0.535488	1.15813	3	1	Cleavage and polyadenylation specificity factor subunit 6 CPSF6 PE=1 SV=2	1091.87	711.799	914.903	897.209	885.956	1008.85
Q14257	4	3	25.7939	0.648474	1.2464	3	1	Reticulocalbin-2 RCN2 PE=1 SV=1	75.7252	659.748	542.417	514.211	316.881	471.03
Q9BUY7	3	3	14.2762	0.214631	3.83501	3	1	EF-hand calcium-binding domain-containing protein 11 EFCAB11 PE=2 SV=1	106.489	211.655	227.643	671.163	364.399	373.819
P63279	3	3	26.6525	0.38408	1.45926	3	1	SUMO-conjugating enzyme UBC9 UBE2I PE=1 SV=1	734.788	324.871	336.927	691.537	568.765	760.9
P39019	3	3	33.25	0.644116	1.13496	3	1	40S ribosomal protein S19 RPS19 PE=1 SV=2	2743.51	4211.12	4786.34	3679.94	4779.95	4830.39
P47755	3	3	18.8178	0.76156	1.08831	3	1	F-actin-capping protein subunit alpha-2 CAPZA2 PE=1 SV=3	75.6131	398.312	351.641	301.458	267.769	305.952
P39748	4	3	32.8312	0.300391	1.96855	3	1	Flap endonuclease 1 OS=Homo sapiens GN=FEN1 PE=1 SV=1	92.6246	865.959	913.387	1242.72	1365.89	1076.46

## Sheet: Common Protein_Genes
N	Prottein Accession Number	Mass Spectrometry	Nanostring	Genes Present in MS Proteins List	Proteins present in Nanostring gene list
		Proteins List - 505)	(Gene List - 770)	(Column D Row Number)	(Column E Row Number)
1	P02461	COL3A1	ABL1	#N/A	131
2	Q7KZF4	SND1	ACVR1B	#N/A	#N/A
3	Q9Y265	RUVBL1	ACVR1C	#N/A	#N/A
4	Q9Y266	NUDC	ACVR2A	#N/A	#N/A
5	P30520	ADSS2	AKT1	#N/A	#N/A
6	P60174	TPI1	AKT2	#N/A	#N/A
7	Q9BVA1	TUBB2B	AKT3	#N/A	#N/A
8	Q92973	TNPO1	ALK	#N/A	#N/A
9	Q9Y2X3	NOP58	ALKBH2	#N/A	#N/A
10	P27348	YWHAQ	ALKBH3	#N/A	#N/A
11	Q00839	HNRNPU	AMER1	#N/A	#N/A
12	Q9H0D6	XRN2	AMH	#N/A	#N/A
13	P05455	SSB	ANGPT1	#N/A	#N/A
14	P52565	ARHGDIA	APC	#N/A	#N/A
15	Q12955	ANK3	APH1B	#N/A	#N/A
16	Q08AM6	VAC14	AR	#N/A	#N/A
17	Q9UBC2	EPS15L1	ARID1A	#N/A	#N/A
18	P52209	PGD	ARID1B	#N/A	#N/A
19	Q9BPU6	DPYSL5	ARID2	#N/A	#N/A
20	P51114	FXR1	ARNT2	#N/A	#N/A
21	P62244	RPS15A	ASXL1	#N/A	#N/A
22	Q5VVW2	GARNL3	ATM	#N/A	#N/A
23	P62241	RPS8	ATR	#N/A	#N/A
24	Q92841	DDX17	ATRX	#N/A	#N/A
25	Q9UKV3	ACIN1	AXIN1	#N/A	#N/A
26	P61158	ACTR3	AXIN2	#N/A	#N/A
27	P49368	CCT3	B2M	#N/A	#N/A
28	P10809	HSPD1	BAD	#N/A	#N/A
29	O14559	ARHGAP33	BAIAP3	#N/A	#N/A
30	P62249	RPS16	BAMBI	#N/A	#N/A
31	P50395	GDI2	BAP1	#N/A	#N/A
32	P27694	RPA1	BAX	#N/A	#N/A
33	P25398	RPS12	BCL2	#N/A	#N/A
34	P27695	APEX1	BCL2A1	#N/A	#N/A
35	Q13813	SPTAN1	BCL2L1	#N/A	#N/A
36	Q9NQW7	XPNPEP1	BCOR	#N/A	#N/A
37	Q9BR76	CORO1B	BDNF	#N/A	#N/A
38	Q96P70	IPO9	BID	#N/A	#N/A
39	O60664	PLIN3	BIRC3	#N/A	#N/A
40	P40429	RPL13A	BIRC7	#N/A	#N/A
41	P26599	PTBP1	BMP2	#N/A	#N/A
42	P63104	YWHAZ	BMP4	#N/A	#N/A
43	Q9UJU6	DBNL	BMP5	#N/A	#N/A
44	P62258	YWHAE	BMP6	#N/A	#N/A
45	P29401	TKT	BMP7	#N/A	#N/A
46	P53675	CLTCL1	BMP8A	#N/A	#N/A
47	P31942	HNRNPH3	BMPR1B	#N/A	#N/A
48	Q92945	KHSRP	BNIP3	#N/A	#N/A
49	P31943	HNRNPH1	BRAF	#N/A	#N/A
50	P49591	SARS1	BRCA1	#N/A	#N/A
51	Q9UBE0	SAE1	BRCA2	#N/A	#N/A
52	P31946	YWHAB	BRIP1	#N/A	#N/A
53	P07737	PFN1	C19orf40	#N/A	#N/A
54	P08708	RPS17	CACNA1C	#N/A	#N/A
55	P07858	CTSB	CACNA1D	#N/A	#N/A
56	P31948	STIP1	CACNA1E	#N/A	#N/A
57	P26373	RPL13	CACNA1G	#N/A	#N/A
58	P99999	CYCS	CACNA1H	#N/A	#N/A
59	O00299	CLIC1	CACNA2D1	#N/A	#N/A
60	Q99460	PSMD1	CACNA2D2	#N/A	#N/A
61	P20700	LMNB1	CACNA2D3	#N/A	#N/A
62	P15121	AKR1B1	CACNA2D4	#N/A	#N/A
63	P62140	PPP1CB	CACNB2	#N/A	#N/A
64	Q96AY3	FKBP10	CACNB3	#N/A	#N/A
65	P04350	TUBB4A	CACNB4	#N/A	#N/A
66	P49588	AARS1	CACNG1	#N/A	#N/A
67	P26368	U2AF2	CACNG4	#N/A	#N/A
68	P62269	RPS18	CACNG6	#N/A	#N/A
69	P08758	ANXA5	CALML3	#N/A	#N/A
70	Q9Y3U8	RPL36	CALML5	#N/A	#N/A
71	O00469	PLOD2	CALML6	#N/A	#N/A
72	P05129	PRKCG	CAMK2B	#N/A	567
73	Q9Y224	RTRAF	CAPN2	#N/A	#N/A
74	Q10567	AP1B1	CARD11	#N/A	#N/A
75	P29692	EEF1D	CASP10	#N/A	#N/A
76	P50454	SERPINH1	CASP12	#N/A	#N/A
77	P39019	RPS19	CASP3	#N/A	#N/A
78	P39023	RPL3	CASP7	#N/A	#N/A
79	P62316	SNRPD2	CASP8	#N/A	#N/A
80	P15170	GSPT1	CASP9	#N/A	#N/A
81	P84103	SRSF3	CBL	#N/A	#N/A
82	P09972	ALDOC	CBLC	#N/A	#N/A
83	Q9Y230	RUVBL2	CCNA1	#N/A	#N/A
84	P07437	TUBB	CCNA2	#N/A	#N/A
85	Q12874	SF3A3	CCNB1	#N/A	758
86	Q8WXF1	PSPC1	CCNB3	#N/A	#N/A
87	P26196	DDX6	CCND1	#N/A	#N/A
88	Q07666	KHDRBS1	CCND2	#N/A	#N/A
89	Q9NR30	DDX21	CCND3	#N/A	#N/A
90	P53618	COPB1	CCNE1	#N/A	#N/A
91	Q06210	GFPT1	CCNE2	#N/A	#N/A
92	P18206	VCL	CCNO	#N/A	#N/A
93	P61353	RPL27	CCR7	#N/A	#N/A
94	P16152	CBR1	CD14	#N/A	#N/A
95	P05141	SLC25A5	CD19	#N/A	#N/A
96	P05387	RPLP2	CD40	#N/A	#N/A
97	P05388	RPLP0	CDC14A	#N/A	#N/A
98	P09622	DLD	CDC14B	#N/A	#N/A
99	Q9UFH2	DNAH17	CDC25A	#N/A	#N/A
100	P53621	COPA	CDC25B	#N/A	#N/A
101	O43175	PHGDH	CDC25C	#N/A	#N/A
102	P32969	RPL9	CDC6	#N/A	#N/A
103	Q96KR1	ZFR	CDC7	#N/A	#N/A
104	O60506	SYNCRIP	CDH1	#N/A	#N/A
105	O00487	PSMD14	CDK2	#N/A	#N/A
106	Q9P2P6	STARD9	CDK4	#N/A	#N/A
107	P40222	TXLNA	CDK6	#N/A	#N/A
108	P62333	PSMC6	CDKN1A	#N/A	#N/A
109	P61247	RPS3A	CDKN1B	#N/A	#N/A
110	P40227	CCT6A	CDKN1C	#N/A	#N/A
111	P26038	MSN	CDKN2A	#N/A	#N/A
112	P08865	RPSA	CDKN2B	#N/A	#N/A
113	Q9Y490	TLN1	CDKN2C	#N/A	#N/A
114	P08621	SNRNP70	CDKN2D	#N/A	#N/A
115	Q8NC51	SERBP1	CEBPA	#N/A	#N/A
116	Q6S8J3	POTEE	CEBPE	#N/A	#N/A
117	P53999	SUB1	CHAD	#N/A	#N/A
118	P00918	CA2	CHEK1	#N/A	#N/A
119	P18669	PGAM1	CHEK2	#N/A	#N/A
120	Q8NBS9	TXNDC5	CHUK	#N/A	#N/A
121	Q96KP4	CNDP2	CIC	#N/A	#N/A
122	Q99497	PARK7	CLCF1	#N/A	#N/A
123	P06576	ATP5F1B	CNTFR	#N/A	#N/A
124	Q15019	SEPTIN2	COL11A1	#N/A	#N/A
125	P23396	RPS3	COL11A2	#N/A	#N/A
126	P07900	HSP90AA1	COL1A1	#N/A	#N/A
127	O43399	TPD52L2	COL1A2	#N/A	#N/A
128	P14314	PRKCSH	COL24A1	#N/A	#N/A
129	P38646	HSPA9	COL27A1	#N/A	#N/A
130	P13473	LAMP2	COL2A1	#N/A	#N/A
131	P15531	NME1	COL3A1	1	#N/A
132	P62750	RPL23A	COL4A3	#N/A	#N/A
133	P25205	MCM3	COL4A4	#N/A	#N/A
134	Q15020	SART3	COL4A5	#N/A	#N/A
135	Q96CX2	KCTD12	COL4A6	#N/A	#N/A
136	P48444	ARCN1	COL5A1	#N/A	#N/A
137	P62753	RPS6	COL5A2	#N/A	#N/A
138	Q16352	INA	COL6A6	#N/A	#N/A
139	P51991	HNRNPA3	COMP	#N/A	#N/A
140	P07910	HNRNPC	CREB3L1	#N/A	#N/A
141	Q15029	EFTUD2	CREB3L3	#N/A	#N/A
142	P23284	PPIB	CREB3L4	#N/A	#N/A
143	Q9Y678	COPG1	CREB5	#N/A	#N/A
144	Q7Z6J2	TAMALIN	CREBBP	#N/A	#N/A
145	P04406	GAPDH	CRLF2	#N/A	#N/A
146	O96019	ACTL6A	CSF1R	#N/A	#N/A
147	P36578	RPL4	CSF2	#N/A	#N/A
148	P12268	IMPDH2	CSF3	#N/A	#N/A
149	Q99873	PRMT1	CSF3R	#N/A	#N/A
150	P62888	RPL30	CTNNB1	#N/A	#N/A
151	Q15393/O75533	SF3B3/B1	CUL1	#N/A	615
152	P27635	RPL10	CXXC4	#N/A	#N/A
153	Q01518	CAP1	CYLD	#N/A	#N/A
154	Q13098	GPS1	DAXX	#N/A	#N/A
155	Q8WVV9	HNRNPLL	DDB2	#N/A	#N/A
156	P26641	EEF1G	DDIT3	#N/A	#N/A
157	Q6ZMR3	LDHAL6A	DDIT4	#N/A	#N/A
158	P26640	VARS1	DKK1	#N/A	#N/A
159	P33176	KIF5B	DKK2	#N/A	#N/A
160	P13693	TPT1	DKK4	#N/A	#N/A
161	P26639	TARS1	DLL1	#N/A	#N/A
162	Q14192	FHL2	DLL3	#N/A	#N/A
163	P35241	RDX	DLL4	#N/A	#N/A
164	Q15046	KARS1	DNMT1	#N/A	#N/A
165	P25786	PSMA1	DNMT3A	#N/A	#N/A
166	P23246	SFPQ	DTX1	#N/A	#N/A
167	O43143	DHX15	DTX3	#N/A	#N/A
168	Q9UMS4	PRPF19	DTX4	#N/A	#N/A
169	P40939	HADHA	DUSP10	#N/A	#N/A
170	O14980	XPO1	DUSP2	#N/A	#N/A
171	P40937	RFC5	DUSP4	#N/A	#N/A
172	Q9Y575	ASB3	DUSP5	#N/A	#N/A
173	P23381	WARS1	DUSP6	#N/A	#N/A
174	Q9Y696	CLIC4	DUSP8	#N/A	#N/A
175	O00571	DDX3X	E2F1	#N/A	#N/A
176	P12004	PCNA	E2F5	#N/A	502
177	O75083	WDR1	EFNA1	#N/A	#N/A
178	O14979	HNRNPDL	EFNA2	#N/A	#N/A
179	O60832	DKC1	EFNA3	#N/A	#N/A
180	P14550	AKR1A1	EFNA5	#N/A	#N/A
181	P15880	RPS2	EGF	#N/A	#N/A
182	P35232	PHB1	EGFR	#N/A	#N/A
183	Q58FF8	HSP90AB2P	EIF4EBP1	#N/A	#N/A
184	Q99614	TTC1	ENDOG	#N/A	#N/A
185	P62424	RPL7A	EP300	#N/A	#N/A
186	O43390	HNRNPR	EPHA2	#N/A	#N/A
187	Q15056	EIF4H	EPO	#N/A	#N/A
188	P06733	ENO1	EPOR	#N/A	#N/A
189	P0DMV8	HSPA1A	ERBB2	#N/A	309
190	Q9UQ35	SRRM2	ERCC2	#N/A	#N/A
191	Q12904	AIMP1	ERCC6	#N/A	#N/A
192	Q12905	ILF2	ETS2	#N/A	#N/A
193	Q12906	ILF3	ETV1	#N/A	#N/A
194	P17987	TCP1	ETV4	#N/A	#N/A
195	P42704	LRPPRC	ETV7	#N/A	#N/A
196	Q15181	PPA1	EYA1	#N/A	#N/A
197	P31939	ATIC	EZH2	#N/A	#N/A
198	Q15185	PTGES3	FANCA	#N/A	#N/A
199	P62714	PPP2CB	FANCB	#N/A	548
200	P55072	VCP	FANCC	#N/A	#N/A
201	P07951	TPM2	FANCE	#N/A	#N/A
202	P06744	GPI	FANCF	#N/A	#N/A
203	Q07020	RPL18	FANCG	#N/A	#N/A
204	P07711	CTSL	FANCL	#N/A	#N/A
205	O43242	PSMD3	FAS	#N/A	#N/A
206	Q07021	C1QBP	FASLG	#N/A	#N/A
207	Q9Y2L1	DIS3	FBXW7	#N/A	#N/A
208	P06748	NPM1	FEN1	506	480
209	Q9GZV4	EIF5A2	FGF1	#N/A	#N/A
210	Q9H910	JPT2	FGF10	#N/A	#N/A
211	Q99798	ACO2	FGF11	#N/A	#N/A
212	P49327	FASN	FGF12	#N/A	#N/A
213	P62847	RPS24	FGF13	#N/A	#N/A
214	P61758	VBP1	FGF14	#N/A	#N/A
215	P01023	A2M	FGF16	#N/A	#N/A
216	P50990	CCT8	FGF17	#N/A	#N/A
217	Q9BT78	COPS4	FGF18	#N/A	#N/A
218	P50991	CCT4	FGF19	#N/A	#N/A
219	P49321	NASP	FGF2	#N/A	461
220	Q9UHD8	SEPTIN9	FGF20	#N/A	#N/A
221	P13489	RNH1	FGF21	#N/A	#N/A
222	P15311	EZR	FGF22	#N/A	#N/A
223	P17844	DDX5	FGF23	#N/A	#N/A
224	P13010	XRCC5	FGF3	#N/A	#N/A
225	Q15084	PDIA6	FGF4	#N/A	#N/A
226	Q00610	CLTC	FGF5	#N/A	#N/A
227	P62736	ACTA2	FGF6	#N/A	#N/A
228	Q9BUY7	EFCAB11	FGF7	#N/A	#N/A
229	P07814	EPRS1	FGF8	#N/A	#N/A
230	Q12931	TRAP1	FGF9	#N/A	#N/A
231	P35268	RPL22	FGFR1	#N/A	#N/A
232	P15559	NQO1	FGFR2	#N/A	#N/A
233	P51858	HDGF	FGFR3	#N/A	#N/A
234	P17980	PSMC3	FGFR4	#N/A	#N/A
235	P51610	HCFC1	FIGF	#N/A	#N/A
236	O00410	IPO5	FLNA	473	#N/A
237	P52701	MSH6	FLNC	494	454
238	Q08211	DHX9	FLT1	#N/A	#N/A
239	Q99536	VAT1	FLT3	#N/A	#N/A
240	Q9H4E7	DEF6	FN1	#N/A	#N/A
241	Q14568	HSP90AA2P	FOS	#N/A	#N/A
242	Q9BZZ5	API5	FOSL1	#N/A	#N/A
243	Q14204	DYNC1H1	FOXL2	#N/A	#N/A
244	Q14566	MCM6	FOXO4	#N/A	#N/A
245	Q14203	DCTN1	FST	#N/A	#N/A
246	Q16629	SRSF7	FUBP1	488	#N/A
247	Q14444	CAPRIN1	FUT8	#N/A	#N/A
248	Q15654	TRIP6	FZD10	#N/A	#N/A
249	P55145	MANF	FZD2	#N/A	#N/A
250	P55265	ADAR	FZD3	#N/A	#N/A
251	P62917	RPL8	FZD7	#N/A	#N/A
252	P30086	PEBP1	FZD8	#N/A	#N/A
253	Q9Y3I0	RTCB	FZD9	#N/A	#N/A
254	Q04637	EIF4G1	GADD45A	#N/A	#N/A
255	O75390	CS	GADD45B	#N/A	#N/A
256	Q9UEY8	ADD3	GADD45G	#N/A	#N/A
257	P33240	CSTF2	GAS1	#N/A	#N/A
258	P09493	TPM1	GATA1	#N/A	#N/A
259	P07195	LDHB	GATA2	#N/A	#N/A
260	P62910	RPL32	GATA3	#N/A	#N/A
261	Q16630	CPSF6	GDF6	#N/A	#N/A
262	P07197	NEFM	GHR	#N/A	#N/A
263	Q8WUM4	PDCD6IP	GLI1	#N/A	#N/A
264	P43034	PAFAH1B1	GLI3	#N/A	#N/A
265	Q96QK1	VPS35	GNA11	#N/A	#N/A
266	P47755	CAPZA2	GNAQ	#N/A	#N/A
267	P47756	CAPZB	GNAS	#N/A	#N/A
268	P38919	EIF4A3	GNG12	#N/A	#N/A
269	Q9HB71	CACYBP	GNG4	#N/A	#N/A
270	Q15424	SAFB	GNG7	#N/A	#N/A
271	Q14697	GANAB	GNGT1	#N/A	#N/A
272	P13639	EEF2	GPC4	#N/A	#N/A
273	P62805	H4C1	GRB2	#N/A	#N/A
274	P12429	ANXA3	GRIA3	#N/A	#N/A
275	Q86VP6	CAND1	GRIN1	#N/A	#N/A
276	P11216	PYGB	GRIN2A	#N/A	#N/A
277	Q9Y4L1	HYOU1	GRIN2B	#N/A	#N/A
278	P68104	EEF1A1	GSK3B	#N/A	#N/A
279	P09382	LGALS1	GTF2H3	#N/A	#N/A
280	P30084	ECHS1	GZMB	#N/A	#N/A
281	Q16643	DBN1	H2AFX	#N/A	#N/A
282	P46777	RPL5	H3F3A	#N/A	#N/A
283	P46776	RPL27A	H3F3C	#N/A	#N/A
284	Q9C0B1	FTO	HDAC1	#N/A	#N/A
285	P46778	RPL21	HDAC10	#N/A	#N/A
286	Q14103	HNRNPD	HDAC11	#N/A	#N/A
287	P62937	PPIA	HDAC2	#N/A	#N/A
288	O75368	SH3BGRL	HDAC4	#N/A	#N/A
289	Q16647	PTGIS	HDAC5	#N/A	#N/A
290	O75369	FLNB	HDAC6	#N/A	#N/A
291	P35998	PSMC2	HELLS	#N/A	#N/A
292	Q01469	FABP5	HES1	#N/A	#N/A
293	Q9NSK0	KLC4	HES5	#N/A	#N/A
294	P23526	AHCY	HGF	#N/A	#N/A
295	P25705	ATP5F1A	HHEX	#N/A	#N/A
296	P23528	CFL1	HHIP	#N/A	#N/A
297	Q16531	DDB1	HIST1H3B	#N/A	#N/A
298	P61604	HSPE1	HIST1H3G	#N/A	#N/A
299	P22314	UBA1	HIST1H3H	#N/A	#N/A
300	Q13263	TRIM28	HMGA1	#N/A	#N/A
301	Q9BQE3	TUBA1C	HMGA2	#N/A	#N/A
302	Q1KMD3	HNRNPUL2	HNF1A	#N/A	#N/A
303	P61964	WDR5	HOXA10	#N/A	#N/A
304	P00441	SOD1	HOXA11	#N/A	#N/A
305	P35749	MYH11	HOXA9	#N/A	#N/A
306	P32119	PRDX2	HPGD	#N/A	#N/A
307	P62826	RAN	HRAS	#N/A	#N/A
308	Q9BY42	RTF2	HSP90B1	382	#N/A
309	Q16658	FSCN1	HSPA1A	189	#N/A
310	P62829	RPL23	HSPA2	#N/A	#N/A
311	P18077	RPL35A	HSPA6	#N/A	#N/A
312	Q9UNM6	PSMD13	HSPB1	#N/A	#N/A
313	Q9Y3L3	SH3BP1	IBSP	#N/A	#N/A
314	Q9Y617	PSAT1	ID1	#N/A	#N/A
315	P34897	SHMT2	ID2	#N/A	#N/A
316	Q02790	FKBP4	ID4	#N/A	#N/A
317	Q02543	RPL18A	IDH1	#N/A	#N/A
318	P00558	PGK1	IDH2	#N/A	#N/A
319	P31150	GDI1	IFNA17	#N/A	#N/A
320	P62701	RPS4X	IFNA2	#N/A	#N/A
321	Q14240	EIF4A2	IFNA7	#N/A	#N/A
322	Q16543	CDC37	IFNG	#N/A	#N/A
323	P43243	MATR3	IGF1	#N/A	#N/A
324	Q15691	MAPRE1	IGF1R	#N/A	#N/A
325	P61978	HNRNPK	IGFBP3	#N/A	#N/A
326	P55060	CSE1L	IKBKB	#N/A	#N/A
327	P43246	MSH2	IKBKG	#N/A	453
328	P62820	RAB1A	IL10	#N/A	#N/A
329	Q15459	SF3A1	IL11	#N/A	#N/A
330	P40926	MDH2	IL11RA	#N/A	#N/A
331	P40925	MDH1	IL12A	#N/A	#N/A
332	P38606	ATP6V1A	IL12B	#N/A	#N/A
333	P13667	PDIA4	IL12RB2	#N/A	#N/A
334	P35579	MYH9	IL13	#N/A	#N/A
335	Q9UNF1	MAGED2	IL13RA2	#N/A	#N/A
336	P35580	MYH10	IL15	#N/A	#N/A
337	Q99961	SH3GL1	IL19	#N/A	#N/A
338	P02768	ALB	IL1A	#N/A	#N/A
339	Q13283	G3BP1	IL1B	#N/A	#N/A
340	Q13162	PRDX4	IL1R1	#N/A	#N/A
341	Q16555	DPYSL2	IL1R2	#N/A	#N/A
342	P48643	CCT5	IL1RAP	#N/A	#N/A
343	Q99729	HNRNPAB	IL20RA	#N/A	#N/A
344	P27824	CANX	IL20RB	#N/A	#N/A
345	P49736	MCM2	IL22RA1	#N/A	431
346	Q14257	RCN2	IL22RA2	#N/A	#N/A
347	P16949	STMN1	IL23A	#N/A	661
348	P22392	NME2	IL23R	#N/A	#N/A
349	Q99832	CCT7	IL24	#N/A	#N/A
350	P11021	HSPA5	IL2RA	#N/A	#N/A
351	P11142	HSPA8	IL2RB	#N/A	#N/A
352	Q9Y3F4	STRAP	IL3	#N/A	#N/A
353	P00338	LDHA	IL3RA	#N/A	#N/A
354	P49721	PSMB2	IL5RA	#N/A	#N/A
355	Q15233	NONO	IL6	#N/A	#N/A
356	Q99714	HSD17B10	IL6R	#N/A	#N/A
357	P14618	PKM	IL7	#N/A	#N/A
358	O43852	CALU	IL7R	#N/A	#N/A
359	O15067	PFAS	IL8	#N/A	#N/A
360	Q00341	HDLBP	INHBA	#N/A	#N/A
361	P11586	MTHFD1	INHBB	#N/A	#N/A
362	Q9H069	DRC3	IRAK2	#N/A	#N/A
363	P50914	RPL14	IRAK3	#N/A	#N/A
364	P68431	H3C1	IRS1	#N/A	#N/A
365	Q96PK6	RBM14	ITGA2	#N/A	#N/A
366	P24534	EEF1B2	ITGA3	#N/A	#N/A
367	P21266	GSTM3	ITGA6	#N/A	#N/A
368	P22234	PAICS	ITGA7	#N/A	#N/A
369	P78371	CCT2	ITGA8	#N/A	#N/A
370	Q14152	EIF3A	ITGA9	#N/A	#N/A
371	P47897	QARS1	ITGB3	#N/A	#N/A
372	P00367	GLUD1	ITGB4	#N/A	#N/A
373	Q16576	RBBP7	ITGB6	#N/A	#N/A
374	P02545	LMNA	ITGB7	#N/A	#N/A
375	Q9NQC3	RTN4	ITGB8	#N/A	#N/A
376	Q15124	PGM5	JAG1	#N/A	#N/A
377	Q15365	PCBP1	JAG2	#N/A	#N/A
378	P20073	ANXA7	JAK1	#N/A	#N/A
379	P0DP23	CALM1	JAK2	#N/A	#N/A
380	Q96FW1	OTUB1	JAK3	#N/A	#N/A
381	P62906	RPL10A	JUN	#N/A	#N/A
382	P14625	HSP90B1	KAT2B	#N/A	308
383	P14868	DARS1	KDM5C	#N/A	#N/A
384	P14866	HNRNPL	KDM6A	#N/A	#N/A
385	P27816	MAP4	KIT	#N/A	#N/A
386	Q00325	SLC25A3	KITLG	#N/A	#N/A
387	P24666	ACP1	KLF4	#N/A	#N/A
388	P02774	GC	KMT2C	#N/A	#N/A
389	P60842	EIF4A1	KMT2D	#N/A	#N/A
390	P54577	YARS1	KRAS	#N/A	#N/A
391	Q14847	LASP1	LAMA1	#N/A	#N/A
392	P52272	HNRNPM	LAMA3	#N/A	#N/A
393	P12814	ACTN1	LAMA5	#N/A	#N/A
394	P33992	MCM5	LAMB3	#N/A	433
395	P62081	RPS7	LAMB4	#N/A	#N/A
396	P33991	MCM4	LAMC2	#N/A	432
397	P18124	RPL7	LAMC3	#N/A	#N/A
398	P42224	STAT1	LAT	#N/A	657
399	Q9Y6G9	DYNC1LI1	LEF1	#N/A	#N/A
400	P41252	IARS1	LEFTY1	#N/A	#N/A
401	P62195	PSMC5	LEFTY2	#N/A	#N/A
402	P41250	GARS1	LEP	#N/A	#N/A
403	O15355	PPM1G	LEPR	#N/A	#N/A
404	Q4V328	GRIPAP1	LFNG	#N/A	#N/A
405	P45974	USP5	LIF	#N/A	#N/A
406	P15090	FABP4	LIFR	#N/A	#N/A
407	P45973	CBX5	LIG4	#N/A	#N/A
408	P07237	P4HB	LRP2	#N/A	#N/A
409	O15371	EIF3D	LTBP1	#N/A	#N/A
410	Q15942	ZYX	MAD2L2	#N/A	#N/A
411	Q9NVG8	TBC1D13	MAML2	#N/A	#N/A
412	Q14974	KPNB1	MAP2K1	#N/A	#N/A
413	Q13404	UBE2V1	MAP2K2	#N/A	#N/A
414	Q01082	SPTBN1	MAP2K4	#N/A	#N/A
415	Q05682	CALD1	MAP2K6	#N/A	#N/A
416	P19338	NCL	MAP3K1	#N/A	#N/A
417	P22626	HNRNPA2B1	MAP3K12	#N/A	#N/A
418	P84098	RPL19	MAP3K13	#N/A	#N/A
419	Q9UHX1	PUF60	MAP3K14	#N/A	#N/A
420	P52292	KPNA2	MAP3K5	#N/A	#N/A
421	Q32P28	P3H1	MAP3K8	#N/A	#N/A
422	P06396	GSN	MAPK1	#N/A	#N/A
423	P60900	PSMA6	MAPK10	#N/A	#N/A
424	Q14980	NUMA1	MAPK12	#N/A	#N/A
425	P10619	CTSA	MAPK3	#N/A	#N/A
426	O75643	SNRNP200	MAPK8	#N/A	#N/A
427	Q9H307	PNN	MAPK8IP1	#N/A	#N/A
428	Q9Y6I3	EPN1	MAPK8IP2	#N/A	#N/A
429	P55209	NAP1L1	MAPK9	#N/A	#N/A
430	P30101	PDIA3	MAPT	#N/A	#N/A
431	P56537	EIF6	MCM2	345	#N/A
432	P23921	RRM1	MCM4	396	#N/A
433	P09874	PARP1	MCM5	394	#N/A
434	P53396	ACLY	MCM7	#N/A	#N/A
435	O94776	MTA2	MDC1	#N/A	#N/A
436	P34931	HSPA1L	MDM2	#N/A	#N/A
437	P34932	HSPA4	MECOM	#N/A	#N/A
438	Q07960	ARHGAP1	MED12	#N/A	#N/A
439	O43707	ACTN4	MEN1	#N/A	#N/A
440	P08670	VIM	MET	#N/A	#N/A
441	P06493	CDK1	MFNG	#N/A	#N/A
442	P04075	ALDOA	MGMT	#N/A	#N/A
443	P52597	HNRNPF	MLF1	#N/A	#N/A
444	P33316	DUT	MLH1	#N/A	#N/A
445	Q8WWM7	ATXN2L	MLLT3	#N/A	#N/A
446	P30041	PRDX6	MLLT4	#N/A	#N/A
447	P11766	ADH5	MMP3	#N/A	#N/A
448	P62280	RPS11	MMP7	#N/A	#N/A
449	P30044	PRDX5	MMP9	#N/A	#N/A
450	Q9P258	RCC2	MNAT1	#N/A	#N/A
451	P35611	ADD1	MPL	#N/A	#N/A
452	P63244	RACK1	MPO	#N/A	#N/A
453	Q9Y6C2	EMILIN1	MSH2	327	#N/A
454	P62277	RPS13	MSH6	237	#N/A
455	P30050	RPL12	MTOR	#N/A	#N/A
456	Q92499	DDX1	MUTYH	#N/A	#N/A
457	P08243	ASNS	MYB	#N/A	#N/A
458	P09211	GSTP1	MYC	#N/A	#N/A
459	Q13200	PSMD2	MYCN	#N/A	#N/A
460	Q14534	SQLE	MYD88	#N/A	#N/A
461	P35606	COPB2	NASP	219	#N/A
462	Q08J23	NSUN2	NBN	#N/A	#N/A
463	P35609	ACTN2	NCOR1	#N/A	#N/A
464	P30153	PPP2R1A	NF1	#N/A	549
465	Q86XP3	DDX42	NF2	#N/A	#N/A
466	P22307	SCP2	NFATC1	#N/A	#N/A
467	Q9UQE7	SMC3	NFE2L2	#N/A	638
468	Q9UJ70	NAGK	NFKB1	#N/A	#N/A
469	P30040	ERP29	NFKBIA	#N/A	#N/A
470	Q6P2Q9	PRPF8	NFKBIZ	#N/A	#N/A
471	P08133	ANXA6	NGF	#N/A	#N/A
472	Q9Y5B9	SUPT16H	NGFR	#N/A	#N/A
473	P21333	FLNA	NKD1	#N/A	236
474	P13929	ENO3	NODAL	#N/A	#N/A
475	P09429	HMGB1	NOG	#N/A	#N/A
476	P33778	H2BC3	NOS3	#N/A	#N/A
477	P55884	EIF3B	NOTCH1	#N/A	#N/A
478	P12956	XRCC6	NOTCH2	#N/A	#N/A
479	Q15758	SLC1A5	NOTCH3	#N/A	#N/A
480	P84090	ERH	NPM1	208	#N/A
481	P78527	PRKDC	NPM2	#N/A	568
482	P61086	UBE2K	NR4A1	#N/A	#N/A
483	P20339	RAB5A	NR4A3	#N/A	#N/A
484	Q9Y4A5	TRRAP	NRAS	#N/A	#N/A
485	P63261	ACTG1	NSD1	#N/A	#N/A
486	Q9HC38	GLOD4	NTF3	#N/A	#N/A
487	P61088	UBE2N	NTHL1	#N/A	#N/A
488	Q96AE4	FUBP1	NTRK1	#N/A	246
489	Q9HC35	EML4	NTRK2	#N/A	#N/A
490	Q92598	HSPH1	NUMBL	#N/A	#N/A
491	Q16851	UGP2	NUPR1	#N/A	#N/A
492	P05198	EIF2S1	OSM	#N/A	#N/A
493	B5ME19	EIF3CL	PAK3	#N/A	#N/A
494	Q14315	FLNC	PAK7	#N/A	237
495	E9PAV3	NACA	PAX3	#N/A	#N/A
496	Q06830	PRDX1	PAX5	#N/A	#N/A
497	P62191	PSMC1	PAX8	#N/A	#N/A
498	P28074	PSMB5	PBRM1	#N/A	#N/A
499	P63279	UBE2I	PBX1	#N/A	#N/A
500	Q9HB07	MYG1	PBX3	#N/A	#N/A
501	Q7L9L4	MOB1B	PCK1	#N/A	#N/A
502	P07384	CAPN1	PCNA	176	#N/A
503	P00750	PLAT	PDGFA	#N/A	531
504	P43686	PSMC4	PDGFB	#N/A	#N/A
505	P08238	HSP90AB1	PDGFC	#N/A	#N/A
506	P39748	FEN1	PDGFD	#N/A	208
			PDGFRA	#N/A	#N/A
			PDGFRB	#N/A	#N/A
			PGF	#N/A	#N/A
			PHF6	#N/A	#N/A
			PIK3CA	#N/A	#N/A
			PIK3CB	#N/A	#N/A
			PIK3CD	#N/A	#N/A
			PIK3CG	#N/A	#N/A
			PIK3R1	#N/A	#N/A
			PIK3R2	#N/A	#N/A
			PIK3R3	#N/A	#N/A
			PIK3R5	#N/A	#N/A
			PIM1	#N/A	#N/A
			PITX2	#N/A	#N/A
			PKMYT1	#N/A	#N/A
			PLA1A	#N/A	#N/A
			PLA2G10	#N/A	#N/A
			PLA2G2A	#N/A	#N/A
			PLA2G3	#N/A	#N/A
			PLA2G4A	#N/A	#N/A
			PLA2G4C	#N/A	#N/A
			PLA2G4E	#N/A	#N/A
			PLA2G4F	#N/A	#N/A
			PLA2G5	#N/A	#N/A
			PLAT	503	#N/A
			PLAU	#N/A	#N/A
			PLCB1	#N/A	#N/A
			PLCB4	#N/A	#N/A
			PLCE1	#N/A	#N/A
			PLCG2	#N/A	#N/A
			PLD1	#N/A	#N/A
			PML	#N/A	#N/A
			POLB	#N/A	#N/A
			POLD1	#N/A	#N/A
			POLD4	#N/A	#N/A
			POLE2	#N/A	#N/A
			POLR2D	#N/A	#N/A
			POLR2H	#N/A	#N/A
			POLR2J	#N/A	#N/A
			PPARG	#N/A	#N/A
			PPARGC1A	#N/A	#N/A
			PPP2CB	199	#N/A
			PPP2R1A	464	#N/A
			PPP2R2B	#N/A	#N/A
			PPP2R2C	#N/A	#N/A
			PPP3CA	#N/A	#N/A
			PPP3CB	#N/A	#N/A
			PPP3CC	#N/A	#N/A
			PPP3R1	#N/A	#N/A
			PPP3R2	#N/A	#N/A
			PRDM1	#N/A	#N/A
			PRKAA2	#N/A	#N/A
			PRKACA	#N/A	#N/A
			PRKACB	#N/A	#N/A
			PRKACG	#N/A	#N/A
			PRKAR1B	#N/A	#N/A
			PRKAR2A	#N/A	#N/A
			PRKAR2B	#N/A	#N/A
			PRKCA	#N/A	#N/A
			PRKCB	#N/A	#N/A
			PRKCG	72	#N/A
			PRKDC	481	#N/A
			PRKX	#N/A	#N/A
			PRL	#N/A	#N/A
			PRLR	#N/A	#N/A
			PRMT8	#N/A	#N/A
			PROM1	#N/A	#N/A
			PTCH1	#N/A	#N/A
			PTCRA	#N/A	#N/A
			PTEN	#N/A	#N/A
			PTPN11	#N/A	#N/A
			PTPN5	#N/A	#N/A
			PTPRR	#N/A	#N/A
			PTTG2	#N/A	#N/A
			RAC1	#N/A	#N/A
			RAC2	#N/A	#N/A
			RAC3	#N/A	#N/A
			RAD21	#N/A	#N/A
			RAD50	#N/A	#N/A
			RAD51	#N/A	#N/A
			RAD52	#N/A	#N/A
			RAF1	#N/A	#N/A
			RASA4	#N/A	#N/A
			RASAL1	#N/A	#N/A
			RASGRF1	#N/A	#N/A
			RASGRF2	#N/A	#N/A
			RASGRP1	#N/A	#N/A
			RASGRP2	#N/A	#N/A
			RB1	#N/A	#N/A
			RBX1	#N/A	#N/A
			RELA	#N/A	#N/A
			RELN	#N/A	#N/A
			RET	#N/A	#N/A
			RFC3	#N/A	#N/A
			RFC4	#N/A	#N/A
			RHOA	#N/A	#N/A
			RIN1	#N/A	#N/A
			RNF43	#N/A	#N/A
			RPA3	#N/A	#N/A
			RPS27A	#N/A	#N/A
			RPS6KA5	#N/A	#N/A
			RPS6KA6	#N/A	#N/A
			RRAS2	#N/A	#N/A
			RUNX1	#N/A	#N/A
			RUNX1T1	#N/A	#N/A
			RXRG	#N/A	#N/A
			SETBP1	#N/A	#N/A
			SETD2	#N/A	#N/A
			SF3B3/B1	151	#N/A
			SFN	#N/A	#N/A
			SFRP1	#N/A	#N/A
			SFRP2	#N/A	#N/A
			SFRP4	#N/A	#N/A
			SGK2	#N/A	#N/A
			SHC1	#N/A	#N/A
			SHC2	#N/A	#N/A
			SHC3	#N/A	#N/A
			SHC4	#N/A	#N/A
			SIN3A	#N/A	#N/A
			SIRT4	#N/A	#N/A
			SIX1	#N/A	#N/A
			SKP1	#N/A	#N/A
			SKP2	#N/A	#N/A
			SMAD2	#N/A	#N/A
			SMAD3	#N/A	#N/A
			SMAD4	#N/A	#N/A
			SMAD9	#N/A	#N/A
			SMARCA4	#N/A	#N/A
			SMARCB1	#N/A	#N/A
			SMC1A	#N/A	#N/A
			SMC1B	#N/A	#N/A
			SMC3	467	#N/A
			SMO	#N/A	#N/A
			SOCS1	#N/A	#N/A
			SOCS2	#N/A	#N/A
			SOCS3	#N/A	#N/A
			SOS1	#N/A	#N/A
			SOS2	#N/A	#N/A
			SOST	#N/A	#N/A
			SOX17	#N/A	#N/A
			SOX9	#N/A	#N/A
			SP1	#N/A	#N/A
			SPOP	#N/A	#N/A
			SPP1	#N/A	#N/A
			SPRY1	#N/A	#N/A
			SPRY2	#N/A	#N/A
			SPRY4	#N/A	#N/A
			SRSF2	#N/A	#N/A
			SSX1	#N/A	#N/A
			STAG2	#N/A	#N/A
			STAT1	398	#N/A
			STAT3	#N/A	#N/A
			STAT4	#N/A	#N/A
			STK11	#N/A	#N/A
			STMN1	347	#N/A
			SUV39H2	#N/A	#N/A
			SYK	#N/A	#N/A
			TBL1XR1	#N/A	#N/A
			TCF3	#N/A	#N/A
			TCF7L1	#N/A	#N/A
			TCL1B	#N/A	#N/A
			TET2	#N/A	#N/A
			TFDP1	#N/A	#N/A
			TGFB1	#N/A	#N/A
			TGFB2	#N/A	#N/A
			TGFB3	#N/A	#N/A
			TGFBR2	#N/A	#N/A
			THBS1	#N/A	#N/A
			THBS4	#N/A	#N/A
			THEM4	#N/A	#N/A
			TIAM1	#N/A	#N/A
			TLR2	#N/A	#N/A
			TLR4	#N/A	#N/A
			TLX1	#N/A	#N/A
			TMPRSS2	#N/A	#N/A
			TNC	#N/A	#N/A
			TNF	#N/A	#N/A
			TNFAIP3	#N/A	#N/A
			TNFRSF10A	#N/A	#N/A
			TNFRSF10B	#N/A	#N/A
			TNFRSF10C	#N/A	#N/A
			TNFRSF10D	#N/A	#N/A
			TNFSF10	#N/A	#N/A
			TNN	#N/A	#N/A
			TNR	#N/A	#N/A
			TP53	#N/A	#N/A
			TPO	#N/A	#N/A
			TRAF7	#N/A	#N/A
			TSC1	#N/A	#N/A
			TSHR	#N/A	#N/A
			TSLP	#N/A	#N/A
			TSPAN7	#N/A	#N/A
			TTK	#N/A	#N/A
			U2AF1	#N/A	#N/A
			UBB	#N/A	#N/A
			UBE2T	#N/A	#N/A
			UTY	#N/A	#N/A
			VEGFA	#N/A	#N/A
			VEGFC	#N/A	#N/A
			VHL	#N/A	#N/A
			WEE1	#N/A	#N/A
			WHSC1	#N/A	#N/A
			WHSC1L1	#N/A	#N/A
			WIF1	#N/A	#N/A
			WNT10A	#N/A	#N/A
			WNT10B	#N/A	#N/A
			WNT11	#N/A	#N/A
			WNT16	#N/A	#N/A
			WNT2	#N/A	#N/A
			WNT2B	#N/A	#N/A
			WNT3	#N/A	#N/A
			WNT4	#N/A	#N/A
			WNT5A	#N/A	#N/A
			WNT5B	#N/A	#N/A
			WNT6	#N/A	#N/A
			WNT7A	#N/A	#N/A
			WNT7B	#N/A	#N/A
			WT1	#N/A	#N/A
			XPA	#N/A	#N/A
			XRCC4	#N/A	#N/A
			ZAK	#N/A	#N/A
			ZBTB16	#N/A	#N/A
			ZBTB32	#N/A	#N/A
			ZIC2	#N/A	#N/A
			ACAD9	#N/A	#N/A
			AGK	#N/A	#N/A
			AMMECR1L	#N/A	#N/A
			C10orf76	#N/A	#N/A
			CC2D1B	#N/A	#N/A
			CNOT10	#N/A	#N/A
			CNOT4	#N/A	#N/A
			COG7	#N/A	#N/A
			DDX50	#N/A	#N/A
			DHX16	#N/A	#N/A
			DNAJC14	#N/A	#N/A
			EDC3	#N/A	#N/A
			EIF2B4	#N/A	#N/A
			ERCC3	#N/A	#N/A
			FCF1	#N/A	#N/A
			FTSJ2	#N/A	#N/A
			GPATCH3	#N/A	#N/A
			HDAC3	#N/A	#N/A
			MRPS5	#N/A	#N/A
			MTMR14	#N/A	#N/A
			NOL7	#N/A	#N/A
			NUBP1	#N/A	#N/A
			PIAS1	#N/A	#N/A
			PIK3R4	#N/A	#N/A
			PRPF38A	#N/A	#N/A
			RBM45	#N/A	#N/A
			SAP130	#N/A	#N/A
			SF3A3	85	#N/A
			SLC4A1AP	#N/A	#N/A
			TLK2	#N/A	#N/A
			TMUB2	#N/A	#N/A
			TRIM39	#N/A	#N/A
			TTC31	#N/A	#N/A
			USP39	#N/A	#N/A
			VPS33B	#N/A	#N/A
			ZC3H14	#N/A	#N/A
			ZKSCAN5	#N/A	#N/A
			ZNF143	#N/A	#N/A
			ZNF346	#N/A	#N/A
			ZNF384	#N/A	#N/A

## Sheet: Common Protein_Genes_Filtered
Prot. Acession Number	Gene Name	Significantly Differentially expressed
P02461	COL3A1	Overexpressed at mRNA and protein level
P05129	PRKCG	NS
Q12874	SF3A3	NS
P12004	PCNA	NS
P0DMV8	HSPA1A	NS
P62714	PPP2CB	NS
P06748	NPM1	NS
P49321	NASP	NS
P52701	MSH6	NS
P43246	MSH2	NS
P49736	MCM2	NS
P16949	STMN1	NS
P14625	HSP90B1	Overexpressed at protein level
P33992	MCM5	NS
P33991	MCM4	NS
P42224	STAT1	NS
P30153	PPP2R1A	NS
Q9UQE7	SMC3	NS
P21333	FLNA	Overexpressed at protein level
P78527	PRKDC	NS
Q96AE4	FUBP1	Overexpressed at protein level
Q14315	FLNC	NS
P00750	PLAT	NS
P39748	FEN1	Overexpressed at protein level
Q15393; O75533	SF3B3/SF3B1	Downexpressed at protein / RNA level
