# Supplementary material for: Biological and therapeutic implications of RKIP in Gastrointestinal Stromal Tumor (GIST): an integrated transcriptomic and proteomic analysis
Source: Cancer Cell Int. 2023 Oct 31;23:256. doi: 10.1186/s12935-023-03102-6 (PMC10619323; doi:10.1186/s12935-023-03102-6)
Supplement: Supplementary file 5 — Supplementary Material 5 [file 12935_2023_3102_MOESM5_ESM.xlsx]

## Sheet: Folha1
Table: RNA expression correlation analysis between RKIP and the 6 selected genes in 3 TCGA PanCancer Atlas Datasets.
	Stomach Adenocarcinoma (N=415)				Colorectal adenocarcinoma (N=382)				Esophageal Adenoarcinoma (N=185)
	Spearman coeficient	p value	q value		Spearman coeficient	p value	q value		Spearman coeficient	p value	q value
COL3A1	-0.170	5.183e-4	2.138e-3		-0.339	9.79e-12	2.53e-10		-0.246	7.434e-4	7.946e-3
FLNA	-0.133	6.506e-3	0.0190		-0.219	1.592e-5	7.263e-5		-0.274	1.566e-4	2.558e-3
HSP90B1	0.113	0.0215	0.0522		0.0665	0.194	0.282		0.253	5.099e-4	6.044e-3
FUBP1	-0.140	4.361e-3	0.0135		-0.165	1.249e-3	3.539e-3		-0.128	0.0824	0.231
FEN1	0.0711	0.148	0.254		0.211	3.121e-5	1.321e-4		0.115	0.120	0.293
SF3B1	-0.319	2.71e-11	6.97e-10		-0.102	0.0468	0.0852		-0.0636	0.390	0.604
SF3B3	0.0632	0.199	0.320		0.208	4.226e-5	1.734e-4		0.154	0.0369	0.134
